# Supplementary material for: Transcriptional signatures of the small intestinal mucosa in response to ethanol in transgenic mice rich in endogenous n3 fatty acids
Source: Sci Rep. 2020 Nov 16;10:19930. doi: 10.1038/s41598-020-76959-6 (PMC7670449; doi:10.1038/s41598-020-76959-6)
Supplement: Supplementary file 1 — Supplementary Information [file 41598_2020_76959_MOESM1_ESM.xlsx]

## Sheet: fat-1 EtOH vs fat-1 PF
fat-1 EtOH vs fat-1 PF
gene	log2(fold_change)	p_value	q_value
Lct	-10.7047	5e-05	0.000920569
Cyp2b10	-8.10104	5e-05	0.000920569
Ugt2a3	-7.76242	5e-05	0.000920569
Gata4	-7.57863	0.0024	0.0210196
Plb1	-7.38259	5e-05	0.000920569
Apoc2	-7.24284	5e-05	0.000920569
Gm10680	-6.90749	0.00045	0.0058381
Leap2	-6.84515	5e-05	0.000920569
Apoa4	-6.73421	0.00335	0.0270893
Enpp3	-6.73258	5e-05	0.000920569
Reg1	-6.68326	5e-05	0.000920569
Gimd1	-6.53625	0.00315	0.0258838
Slc23a1	-6.50943	5e-05	0.000920569
Hsd17b6	-6.38068	5e-05	0.000920569
Dnase1	-6.15551	5e-05	0.000920569
Nr1i3	-6.04651	5e-05	0.000920569
Adh6a	-6.03757	5e-05	0.000920569
Apoc3	-5.87228	5e-05	0.000920569
Bbox1	-5.86933	5e-05	0.000920569
Slc28a1	-5.64045	0.00325	0.0264762
Acot12	-5.61687	0.0054	0.0393109
Slc2a2	-5.39127	0.00135	0.0136846
Cyp3a11	-5.28352	5e-05	0.000920569
Vwce	-4.91823	5e-05	0.000920569
Igkv4-79	-4.82608	5e-05	0.000920569
Slc46a1	-4.77579	5e-05	0.000920569
Slc4a5	-4.66567	5e-05	0.000920569
Efr3b	-4.5458	5e-05	0.000920569
Slc2a7	-4.38257	0.00465	0.0351081
Barx2	-4.30756	5e-05	0.000920569
Dnah2	-4.30442	5e-05	0.000920569
Enpp7	-4.27086	5e-05	0.000920569
Rdh7	-4.27072	5e-05	0.000920569
Ms4a10	-4.25298	5e-05	0.000920569
Rec8	-4.20732	5e-05	0.000920569
Slc5a4b	-4.17373	5e-05	0.000920569
Fam213a	-4.11124	5e-05	0.000920569
Prrx1	-4.10909	5e-05	0.000920569
Tm4sf5	-4.09641	5e-05	0.000920569
Acsm5	-4.04332	5e-05	0.000920569
Ighv4-1	-4.02601	5e-05	0.000920569
G6pc	-4.0059	5e-05	0.000920569
Asah2	-3.98571	5e-05	0.000920569
Afp	-3.95633	0.0027	0.0230512
Slc25a45	-3.8872	5e-05	0.000920569
Npl	-3.86828	5e-05	0.000920569
Ighv10-1	-3.84407	5e-05	0.000920569
Slc19a3	-3.83766	0.0001	0.00170036
Ighv7-1	-3.77683	5e-05	0.000920569
Gm9992	-3.74443	5e-05	0.000920569
Adora2b	-3.71174	5e-05	0.000920569
Adh1	-3.66975	5e-05	0.000920569
Slc5a12	-3.64088	5e-05	0.000920569
2210019I11Rik	-3.61943	5e-05	0.000920569
Gstm6	-3.57948	5e-05	0.000920569
Dao	-3.56666	0.0028	0.0236076
Ada	-3.55166	5e-05	0.000920569
Unc93a	-3.54304	5e-05	0.000920569
Ephx2	-3.53412	5e-05	0.000920569
Dhrs1	-3.5144	5e-05	0.000920569
Ace	-3.45709	5e-05	0.000920569
Ppm1n	-3.45237	0.0013	0.0132723
Mfsd2a	-3.43969	5e-05	0.000920569
Mme	-3.42233	5e-05	0.000920569
Smpdl3b	-3.38852	5e-05	0.000920569
Trim38	-3.36391	5e-05	0.000920569
Sp5	-3.33742	5e-05	0.000920569
Trim80	-3.29205	0.0006	0.00729846
Arg2	-3.2904	5e-05	0.000920569
Cyp2c44	-3.27198	5e-05	0.000920569
Cck	-3.25625	5e-05	0.000920569
Zfpm1	-3.23695	0.0023	0.0204457
Sphk1	-3.21729	5e-05	0.000920569
Foxq1	-3.21329	5e-05	0.000920569
Rab30	-3.21122	5e-05	0.000920569
Fbln1	-3.19616	5e-05	0.000920569
BC089597	-3.1733	0.0002	0.00304754
Ppm1j	-3.15356	5e-05	0.000920569
Cml2	-3.15199	5e-05	0.000920569
Slc5a11	-3.13309	5e-05	0.000920569
Slc5a4a	-3.09871	5e-05	0.000920569
Cda	-3.09855	5e-05	0.000920569
Mpp4	-3.07931	0.00025	0.00363061
Kcnk10	-3.07807	5e-05	0.000920569
Rragd	-3.0655	5e-05	0.000920569
Ghrl	-3.05334	0.00075	0.00869218
Aqp3	-3.0512	5e-05	0.000920569
Igkv2-137	-3.03706	5e-05	0.000920569
H2-Q10	-3.03051	5e-05	0.000920569
Creb3l3	-3.02416	5e-05	0.000920569
1700016C15Rik	-3.01384	5e-05	0.000920569
Ttll2	-2.99759	5e-05	0.000920569
Cml5	-2.96752	5e-05	0.000920569
Aadac	-2.96226	5e-05	0.000920569
Sec14l2	-2.96065	5e-05	0.000920569
Dock3	-2.95689	0.00405	0.0314798
Ces2g	-2.95339	5e-05	0.000920569
Slc7a8	-2.9225	5e-05	0.000920569
Slc36a1	-2.92163	5e-05	0.000920569
Ccl24	-2.91053	0.00055	0.00685429
Guca2b	-2.89577	5e-05	0.000920569
Slc27a2	-2.88872	5e-05	0.000920569
Smlr1	-2.87673	5e-05	0.000920569
Fbp1	-2.82749	5e-05	0.000920569
Gpr155	-2.82081	5e-05	0.000920569
Khk	-2.82065	5e-05	0.000920569
Mttp	-2.81946	5e-05	0.000920569
Vwa1	-2.81687	5e-05	0.000920569
Plekhf1	-2.81625	5e-05	0.000920569
Cdr2	-2.80755	5e-05	0.000920569
Ltb4r1	-2.80753	0.0001	0.00170036
Agmat	-2.80133	5e-05	0.000920569
Tm4sf4	-2.79836	5e-05	0.000920569
Prap1	-2.79667	5e-05	0.000920569
Tlcd2	-2.7898	0.0003	0.00424836
Casp6	-2.78791	5e-05	0.000920569
Cyp3a25	-2.78284	5e-05	0.000920569
1810046K07Rik	-2.76165	5e-05	0.000920569
Spns2	-2.73846	5e-05	0.000920569
Ighv1-75	-2.71405	5e-05	0.000920569
Gm26840	-2.71315	0.00065	0.00774126
Ano6	-2.70583	5e-05	0.000920569
Gm11127	-2.68414	5e-05	0.000920569
Ighv3-8	-2.68208	0.0001	0.00170036
Cyp4v3	-2.67629	5e-05	0.000920569
Nat8	-2.67418	5e-05	0.000920569
Trib3	-2.67109	5e-05	0.000920569
Gsta1	-2.66423	5e-05	0.000920569
Slc35c2	-2.64106	5e-05	0.000920569
1810055G02Rik	-2.64046	5e-05	0.000920569
Ltb4r2	-2.63518	5e-05	0.000920569
Slc2a5	-2.62707	5e-05	0.000920569
Gm10639	-2.62155	5e-05	0.000920569
Cnpy1	-2.6105	5e-05	0.000920569
Apol9a	-2.6062	5e-05	0.000920569
Bco2	-2.59331	5e-05	0.000920569
Gm36945	-2.5884	0.0006	0.00729846
Ighv8-5	-2.57918	5e-05	0.000920569
Acsl5	-2.57374	5e-05	0.000920569
Ighv6-3	-2.57115	5e-05	0.000920569
Aldob	-2.55371	0.00065	0.00774126
Rgn	-2.53136	5e-05	0.000920569
Cyp2c40	-2.51721	5e-05	0.000920569
H2-Q1	-2.51585	5e-05	0.000920569
Cyb5r3	-2.51416	5e-05	0.000920569
Slc28a2	-2.51396	5e-05	0.000920569
Gm44386	-2.50794	5e-05	0.000920569
Ighv1-82	-2.49007	5e-05	0.000920569
Ighv1-58	-2.48935	5e-05	0.000920569
Pxdc1	-2.48349	5e-05	0.000920569
Fabp2	-2.47563	0.0004	0.00536045
Mro	-2.47458	5e-05	0.000920569
Igsf23	-2.47339	5e-05	0.000920569
March2	-2.45575	5e-05	0.000920569
Atp7b	-2.45046	5e-05	0.000920569
Soat2	-2.44882	5e-05	0.000920569
Il33	-2.43914	5e-05	0.000920569
Igkv4-74	-2.43646	0.00015	0.00239596
H2-Bl	-2.4129	5e-05	0.000920569
Cyp2d26	-2.41191	5e-05	0.000920569
Gstm3	-2.4084	5e-05	0.000920569
Lpgat1	-2.39754	5e-05	0.000920569
Creb3l2	-2.38628	5e-05	0.000920569
Apoa1	-2.38492	0.00145	0.014311
Tmem86a	-2.35788	5e-05	0.000920569
Aldh4a1	-2.34136	5e-05	0.000920569
4933404O12Rik	-2.33743	5e-05	0.000920569
Ighv1-12	-2.31271	5e-05	0.000920569
Acy3	-2.30657	5e-05	0.000920569
H2-Q2	-2.28093	5e-05	0.000920569
Sec22c	-2.27927	5e-05	0.000920569
Igkv3-12	-2.27839	5e-05	0.000920569
Kcns3	-2.27562	5e-05	0.000920569
Cyp2c68	-2.27048	5e-05	0.000920569
Mical1	-2.26939	5e-05	0.000920569
Arl14	-2.26447	5e-05	0.000920569
Ube2l6	-2.26225	5e-05	0.000920569
Gm14866	-2.2578	0.00025	0.00363061
Ighv5-4	-2.25746	5e-05	0.000920569
Slc16a6	-2.25712	5e-05	0.000920569
Prss12	-2.25599	0.00205	0.0187143
Slc5a1	-2.25382	0.00315	0.0258838
Mdh2	-2.23477	5e-05	0.000920569
Smim24	-2.22927	0.00045	0.0058381
Entpd7	-2.20632	0.00045	0.0058381
Mfsd7b	-2.20458	5e-05	0.000920569
Il18	-2.19895	5e-05	0.000920569
Tkfc	-2.18076	5e-05	0.000920569
Apol9b	-2.17465	5e-05	0.000920569
Ptgr1	-2.17219	5e-05	0.000920569
Dcst1	-2.17161	0.0001	0.00170036
Gm13710	-2.16939	0.0018	0.0169317
Ighv3-6	-2.16511	5e-05	0.000920569
Dgat1	-2.16444	5e-05	0.000920569
Acbd4	-2.14899	5e-05	0.000920569
Sec24d	-2.14734	5e-05	0.000920569
Gm9994	-2.13121	5e-05	0.000920569
Tmem86b	-2.12752	5e-05	0.000920569
Anxa13	-2.12691	5e-05	0.000920569
Amd2	-2.12388	0.0008	0.00916715
Mroh7	-2.11668	0.00025	0.00363061
Slc16a3	-2.09297	5e-05	0.000920569
Mogat2	-2.09127	5e-05	0.000920569
Il34	-2.09015	5e-05	0.000920569
Akr1b7	-2.07331	5e-05	0.000920569
Cyp3a13	-2.0732	5e-05	0.000920569
Bpnt1	-2.07016	5e-05	0.000920569
Mmp9	-2.06636	0.0006	0.00729846
Igkv4-50	-2.06632	0.00625	0.0441658
Igkv5-48	-2.0642	5e-05	0.000920569
Ccdc114	-2.05901	5e-05	0.000920569
Ckb	-2.05379	5e-05	0.000920569
Tha1	-2.05268	5e-05	0.000920569
Ubd	-2.04808	5e-05	0.000920569
Ifi27l2b	-2.04687	5e-05	0.000920569
Reg3a	-2.04419	5e-05	0.000920569
Gda	-2.02063	5e-05	0.000920569
Ttc39c	-2.01674	5e-05	0.000920569
Gramd2	-2.01556	5e-05	0.000920569
Fam132a	-2.0139	5e-05	0.000920569
Cgref1	-2.01006	5e-05	0.000920569
2210407C18Rik	-2.00971	5e-05	0.000920569
Ptafr	-2.00851	5e-05	0.000920569
Reep6	-2.00568	5e-05	0.000920569
Pipox	-2.00439	5e-05	0.000920569
Spink1	-2.00393	5e-05	0.000920569
Dgat2	-2.00333	5e-05	0.000920569
Plpp1	-1.99871	5e-05	0.000920569
Gdpd2	-1.99318	5e-05	0.000920569
Paqr7	-1.99299	5e-05	0.000920569
Tigd3	-1.98561	0.00025	0.00363061
Wnt4	-1.98531	0.0001	0.00170036
Gm10499	-1.97666	5e-05	0.000920569
Ighv5-12	-1.97573	0.004	0.0312791
Cemip	-1.97433	0.00275	0.0233103
Ormdl3	-1.97137	5e-05	0.000920569
2010001E11Rik	-1.97084	5e-05	0.000920569
Sulf2	-1.96313	5e-05	0.000920569
Nudt5	-1.95288	5e-05	0.000920569
Hlf	-1.94529	5e-05	0.000920569
Ccl20	-1.94428	0.00035	0.00481741
Slc37a4	-1.93339	5e-05	0.000920569
Alpi	-1.93008	5e-05	0.000920569
2010107G12Rik	-1.9179	5e-05	0.000920569
Unc5cl	-1.91052	5e-05	0.000920569
Igkv4-61	-1.90963	0.0014	0.0140118
Ppa1	-1.90582	5e-05	0.000920569
Gpr39	-1.90505	0.0006	0.00729846
Abcd1	-1.90479	5e-05	0.000920569
Nt5e	-1.90031	5e-05	0.000920569
Myrf	-1.89601	5e-05	0.000920569
Mafb	-1.87209	5e-05	0.000920569
Lypd1	-1.86882	0.0002	0.00304754
Gramd1c	-1.86351	5e-05	0.000920569
Slc16a10	-1.86072	5e-05	0.000920569
Pla2g12b	-1.85606	5e-05	0.000920569
Abcc2	-1.84912	5e-05	0.000920569
Prg2	-1.84893	0.0033	0.026761
D130043K22Rik	-1.84432	0.00015	0.00239596
Cd59b	-1.84152	0.00355	0.028384
Sgpl1	-1.83741	5e-05	0.000920569
Ighv6-6	-1.8367	0.00015	0.00239596
Sult1b1	-1.83612	5e-05	0.000920569
Cox7a1	-1.8333	5e-05	0.000920569
Scoc	-1.82988	5e-05	0.000920569
Btnl2	-1.82276	5e-05	0.000920569
Kcnj2	-1.81676	0.00025	0.00363061
Scp2-ps2	-1.81494	0.00015	0.00239596
Faah	-1.81191	5e-05	0.000920569
1700019G17Rik	-1.80899	5e-05	0.000920569
Uap1l1	-1.80726	5e-05	0.000920569
Gpd1	-1.80498	5e-05	0.000920569
Acy1	-1.80384	5e-05	0.000920569
Igkv6-20	-1.801	0.00545	0.0395535
Gpx4	-1.80017	5e-05	0.000920569
AY761184	-1.79864	5e-05	0.000920569
Prr5l	-1.79215	0.0004	0.00536045
Slc7a15	-1.78894	5e-05	0.000920569
Gstm7	-1.78602	5e-05	0.000920569
Snx20	-1.77233	5e-05	0.000920569
2010003K11Rik	-1.7712	5e-05	0.000920569
Isg15	-1.76965	5e-05	0.000920569
Tmem120a	-1.75737	5e-05	0.000920569
Igkv2-109	-1.75662	0.00085	0.00962387
1600014C10Rik	-1.75593	5e-05	0.000920569
9030617O03Rik	-1.75557	5e-05	0.000920569
Rnase1	-1.74669	5e-05	0.000920569
Agpat3	-1.74643	5e-05	0.000920569
Tmem263	-1.73544	5e-05	0.000920569
Exoc3l4	-1.73512	5e-05	0.000920569
Ighv1-42	-1.73173	0.0051	0.0378038
Plk5	-1.72101	0.0064	0.0448694
Plac8	-1.71845	0.00535	0.0390268
Gchfr	-1.71303	5e-05	0.000920569
Cldn15	-1.71169	5e-05	0.000920569
Bri3bp	-1.70902	0.00275	0.0233103
Ighv1-61	-1.70572	0.0066	0.0458873
Agmo	-1.7018	5e-05	0.000920569
Spns3	-1.70098	0.00475	0.0357683
2010106E10Rik	-1.69608	5e-05	0.000920569
Ckmt1	-1.69397	0.0003	0.00424836
Pgrmc2	-1.68872	5e-05	0.000920569
Glyctk	-1.68433	0.00025	0.00363061
Pim1	-1.68391	5e-05	0.000920569
Tm6sf2	-1.67599	5e-05	0.000920569
Gzma	-1.66839	5e-05	0.000920569
Erich4	-1.66583	5e-05	0.000920569
Ceacam18	-1.65891	5e-05	0.000920569
Slc3a2	-1.65538	5e-05	0.000920569
Gsdmd	-1.65208	5e-05	0.000920569
Tmem41a	-1.65069	5e-05	0.000920569
Gm28040	-1.64546	0.0058	0.041753
Tmem253	-1.64481	0.0002	0.00304754
Maob	-1.64415	5e-05	0.000920569
Cxcl16	-1.64378	5e-05	0.000920569
Ddc	-1.6385	5e-05	0.000920569
Igkv14-100	-1.63506	0.00285	0.0239582
Tmem37	-1.63411	5e-05	0.000920569
Osbpl6	-1.62991	5e-05	0.000920569
Cd302	-1.62861	5e-05	0.000920569
Gde1	-1.628	5e-05	0.000920569
Dll1	-1.61713	5e-05	0.000920569
Ggt1	-1.61405	0.0001	0.00170036
Lmcd1	-1.61272	0.00095	0.0104324
Gstt1	-1.6072	5e-05	0.000920569
Rhebl1	-1.60394	5e-05	0.000920569
Tmed4	-1.59892	5e-05	0.000920569
Gpr157	-1.5948	0.00165	0.0158882
Xkr9	-1.59351	5e-05	0.000920569
Ighv1-22	-1.5924	5e-05	0.000920569
Cideb	-1.58907	5e-05	0.000920569
Sco2	-1.58875	0.0034	0.0274469
Mterf2	-1.58419	0.0001	0.00170036
Ifi35	-1.57874	5e-05	0.000920569
Bambi-ps1	-1.57857	0.00075	0.00869218
Gcat	-1.57325	5e-05	0.000920569
Lrrc48	-1.57184	0.0013	0.0132723
Tmem89	-1.56713	0.00475	0.0357683
Abcc6	-1.56668	5e-05	0.000920569
Anxa4	-1.5616	0.00015	0.00239596
Cyb5a	-1.5612	5e-05	0.000920569
Socs3	-1.5597	5e-05	0.000920569
Golt1a	-1.55575	0.0003	0.00424836
Cyp2j6	-1.54617	5e-05	0.000920569
Galm	-1.53999	5e-05	0.000920569
Igkv4-59	-1.53864	0.0001	0.00170036
Epb41l3	-1.53653	5e-05	0.000920569
Lap3	-1.533	5e-05	0.000920569
Aldh1a3	-1.53113	0.0001	0.00170036
Glud1	-1.52622	5e-05	0.000920569
Igkv16-104	-1.52144	0.00235	0.0207091
Gm26767	-1.51908	0.0008	0.00916715
Slc15a1	-1.51831	5e-05	0.000920569
Ift22	-1.51744	0.0008	0.00916715
Hes2	-1.51139	0.00015	0.00239596
Tmem135	-1.50533	5e-05	0.000920569
Fam169b	-1.5048	0.00115	0.0120788
Xdh	-1.50323	5e-05	0.000920569
Rhobtb3	-1.50307	5e-05	0.000920569
Scp2	-1.5019	0.0004	0.00536045
Ighv1-72	-1.49481	0.0012	0.0124933
9430038I01Rik	-1.48906	5e-05	0.000920569
Igkv4-57-1	-1.48902	0.00075	0.00869218
Glod5	-1.48697	5e-05	0.000920569
Abhd3	-1.48665	5e-05	0.000920569
Elmo2	-1.48572	5e-05	0.000920569
Rnf208	-1.48139	0.0033	0.026761
Naprt	-1.47506	5e-05	0.000920569
Atl2	-1.47382	5e-05	0.000920569
Odf3b	-1.47241	0.0001	0.00170036
1190002N15Rik	-1.46878	5e-05	0.000920569
Igkv4-68	-1.4684	0.00245	0.0213393
Dhfr	-1.46664	0.00035	0.00481741
1810058I24Rik	-1.45659	5e-05	0.000920569
Cst6	-1.45314	5e-05	0.000920569
Defa23	-1.45295	0.0002	0.00304754
Gpt	-1.45166	5e-05	0.000920569
Slc6a8	-1.45131	0.0002	0.00304754
Fmo4	-1.45103	0.0001	0.00170036
Snx25	-1.44973	5e-05	0.000920569
Cyp2u1	-1.44903	0.0003	0.00424836
Gm8909	-1.446	5e-05	0.000920569
9130230L23Rik	-1.44038	0.00055	0.00685429
BC021614	-1.43881	0.0015	0.0147228
Slc30a2	-1.43661	5e-05	0.000920569
Cyp2c66	-1.43636	0.0024	0.0210196
Sertm1	-1.43577	0.0056	0.0405388
Eci3	-1.43278	5e-05	0.000920569
Clca3a1	-1.42998	0.0002	0.00304754
BC025446	-1.42287	5e-05	0.000920569
Pcyt1a	-1.42034	5e-05	0.000920569
Chp2	-1.42008	5e-05	0.000920569
St3gal6	-1.41933	5e-05	0.000920569
Mocs2	-1.419	5e-05	0.000920569
Gm42764	-1.41426	0.00155	0.015099
Slc47a1	-1.41335	5e-05	0.000920569
Slc25a15	-1.41239	5e-05	0.000920569
Ighv5-17	-1.40841	0.0005	0.00635357
Sec16b	-1.40675	5e-05	0.000920569
Mtfp1	-1.40472	5e-05	0.000920569
Rtn4rl1	-1.40357	5e-05	0.000920569
Sephs2	-1.40171	5e-05	0.000920569
Eepd1	-1.40158	5e-05	0.000920569
2010008C14Rik	-1.40123	0.00025	0.00363061
N4bp2l1	-1.39836	0.00075	0.00869218
BC024139	-1.39475	0.00445	0.0338676
Pcyt2	-1.39077	5e-05	0.000920569
Rmdn3	-1.38973	5e-05	0.000920569
Mlxipl	-1.38898	5e-05	0.000920569
Pepd	-1.38763	0.0001	0.00170036
Chac1	-1.38221	0.002	0.018352
Hadh	-1.37798	0.0001	0.00170036
Ifit1bl2	-1.3764	5e-05	0.000920569
Cox15	-1.37566	0.0001	0.00170036
P2rx1	-1.37271	0.00345	0.027756
Ddhd2	-1.36522	5e-05	0.000920569
Akr7a5	-1.36443	5e-05	0.000920569
Cnnm2	-1.36222	0.00055	0.00685429
Fam109a	-1.36122	5e-05	0.000920569
BC029722	-1.35441	5e-05	0.000920569
Hdhd3	-1.3539	5e-05	0.000920569
Tmem229b	-1.35304	0.00015	0.00239596
Pcsk4	-1.35266	0.00435	0.0332845
Apaf1	-1.35142	0.0029	0.0242211
Acox2	-1.34964	0.0007	0.00825385
Sult2b1	-1.34765	5e-05	0.000920569
Igkv9-120	-1.34707	0.00105	0.0112442
Fam234a	-1.34668	5e-05	0.000920569
Gnpda1	-1.34555	5e-05	0.000920569
Fahd1	-1.34422	0.00015	0.00239596
Chka	-1.34199	5e-05	0.000920569
Acot11	-1.34174	5e-05	0.000920569
Map2k2	-1.341	5e-05	0.000920569
Gzmb	-1.33914	0.00045	0.0058381
Rhod	-1.33838	5e-05	0.000920569
Igkv10-94	-1.33591	0.0026	0.0223719
Rbp7	-1.32575	0.0017	0.0162052
Cdip1	-1.31983	5e-05	0.000920569
Npc1l1	-1.31762	0.0004	0.00536045
Homer2	-1.31571	0.0031	0.0256209
Gm3839	-1.31474	0.00105	0.0112442
Adipor2	-1.31433	5e-05	0.000920569
Dapp1	-1.31391	5e-05	0.000920569
Sar1b	-1.31337	5e-05	0.000920569
Abcg5	-1.31262	0.00685	0.0470508
Ighv2-9-1	-1.31049	0.00235	0.0207091
Chpt1	-1.31001	5e-05	0.000920569
Prr15	-1.3075	0.00515	0.038016
Depdc7	-1.30629	5e-05	0.000920569
Ctsz	-1.30486	5e-05	0.000920569
Nmnat3	-1.30297	0.0004	0.00536045
Slc43a2	-1.30158	0.00015	0.00239596
Tm4sf20	-1.30014	0.0001	0.00170036
Crat	-1.29724	0.0001	0.00170036
Rtp4	-1.29339	0.0006	0.00729846
Plin3	-1.29306	5e-05	0.000920569
Mdh1	-1.29213	0.00195	0.017986
Sec31a	-1.28873	0.0003	0.00424836
Tubal3	-1.28777	5e-05	0.000920569
Amn	-1.28484	5e-05	0.000920569
Als2	-1.28333	5e-05	0.000920569
Abhd17a	-1.28302	5e-05	0.000920569
Got1	-1.27866	5e-05	0.000920569
Tfg	-1.27669	5e-05	0.000920569
Pkm	-1.27613	0.00185	0.0172877
Trim30d	-1.276	5e-05	0.000920569
Mov10	-1.26936	5e-05	0.000920569
Phyh	-1.26814	5e-05	0.000920569
Vat1	-1.2674	5e-05	0.000920569
Surf4	-1.2668	0.0001	0.00170036
Slc6a4	-1.26547	0.0005	0.00635357
Dhrs4	-1.26472	5e-05	0.000920569
Igkv8-27	-1.26338	0.00625	0.0441658
Gm7336	-1.25557	0.006	0.042803
Slc27a4	-1.25362	0.00055	0.00685429
Atp5g3	-1.25157	0.00145	0.014311
G630090E17Rik	-1.24887	5e-05	0.000920569
Clec2e	-1.24875	5e-05	0.000920569
Cyb5b	-1.24803	0.0004	0.00536045
Sdsl	-1.2475	0.00015	0.00239596
Fos	-1.24544	5e-05	0.000920569
Glrx	-1.24293	5e-05	0.000920569
Chchd7	-1.24028	5e-05	0.000920569
Rab11fip3	-1.2381	5e-05	0.000920569
Gfod1	-1.23587	0.00085	0.00962387
Car13	-1.23546	5e-05	0.000920569
Mcfd2	-1.22953	5e-05	0.000920569
Proz	-1.22786	0.0005	0.00635357
Gata6	-1.2272	5e-05	0.000920569
AU040320	-1.22664	5e-05	0.000920569
B930041F14Rik	-1.2256	0.0021	0.0191095
Nr1h3	-1.22474	5e-05	0.000920569
Spsb1	-1.2238	5e-05	0.000920569
Larp1b	-1.2237	5e-05	0.000920569
Ube4b	-1.22258	0.00335	0.0270893
Pdcd6	-1.22168	5e-05	0.000920569
Ndufa4	-1.22127	5e-05	0.000920569
Synj2bp	-1.21752	5e-05	0.000920569
Slc22a1	-1.21133	5e-05	0.000920569
Apol7a	-1.21061	5e-05	0.000920569
Samd8	-1.21061	5e-05	0.000920569
Tprkb	-1.20946	5e-05	0.000920569
Igkv19-93	-1.20684	0.00695	0.0476227
Osbpl3	-1.2059	5e-05	0.000920569
Cenpv	-1.2043	5e-05	0.000920569
Sucla2	-1.20344	5e-05	0.000920569
Slc35f2	-1.19894	5e-05	0.000920569
Ccbl1	-1.19756	5e-05	0.000920569
Btnl7-ps	-1.19602	5e-05	0.000920569
Ifrd1	-1.19601	0.001	0.0108558
Ift20	-1.19515	5e-05	0.000920569
Gk	-1.19495	0.0001	0.00170036
Slc25a11	-1.19053	0.00045	0.0058381
Tdp2	-1.19045	5e-05	0.000920569
Igkv6-15	-1.18988	0.0012	0.0124933
2010001A14Rik	-1.18887	0.00215	0.0194525
Slc9a3r1	-1.18553	0.00685	0.0470508
Osbpl1a	-1.18524	5e-05	0.000920569
Gm7993	-1.18507	0.00535	0.0390268
Nek6	-1.18424	0.00585	0.0420703
Me2	-1.18393	0.0001	0.00170036
Bche	-1.18239	5e-05	0.000920569
Sfxn1	-1.18226	5e-05	0.000920569
Aldh3b1	-1.17775	5e-05	0.000920569
Agpat9	-1.17598	5e-05	0.000920569
Tnfaip8l3	-1.17542	0.0049	0.0366843
Cyp2d22	-1.17519	5e-05	0.000920569
Tlr12	-1.1731	0.007	0.0478272
Igkv10-96	-1.17295	5e-05	0.000920569
Adamtsl5	-1.17259	0.00085	0.00962387
Rilpl2	-1.16807	0.00035	0.00481741
Gpr55	-1.16189	0.0042	0.0323455
Snta1	-1.1595	0.00045	0.0058381
Cnep1r1	-1.15836	5e-05	0.000920569
Msra	-1.15721	5e-05	0.000920569
Ifit1	-1.15679	5e-05	0.000920569
Otc	-1.15499	5e-05	0.000920569
Sec13	-1.15396	5e-05	0.000920569
Tcrg-C2	-1.15386	0.0068	0.046843
Scrn2	-1.15355	5e-05	0.000920569
Tor1a	-1.15174	0.0001	0.00170036
Txn1	-1.15006	0.0017	0.0162052
Mpnd	-1.14988	0.00045	0.0058381
Ighv7-3	-1.14803	0.0052	0.0382264
Slc25a28	-1.14769	0.0001	0.00170036
Mertk	-1.14652	5e-05	0.000920569
Alad	-1.14517	5e-05	0.000920569
Xpnpep1	-1.14381	0.0009	0.0100225
Pklr	-1.14342	0.00265	0.0227198
Sdhd	-1.13894	0.00015	0.00239596
Lars2	-1.13876	0.0001	0.00170036
Bet1	-1.13873	5e-05	0.000920569
Mmp10	-1.13608	0.00245	0.0213393
Plvap	-1.13392	0.00465	0.0351081
Abcb9	-1.13259	0.0003	0.00424836
Cyp4f14	-1.13138	0.0057	0.0411371
Psme2	-1.12905	5e-05	0.000920569
Hagh	-1.12862	0.0041	0.0317644
C2cd2l	-1.12849	5e-05	0.000920569
Rilp	-1.12778	0.00145	0.014311
Abi3	-1.12744	0.00075	0.00869218
Acaa1a	-1.1264	0.0008	0.00916715
Ankrd9	-1.12448	5e-05	0.000920569
Tsc22d3	-1.12419	5e-05	0.000920569
Cdc42ep2	-1.12344	0.0001	0.00170036
Gmppb	-1.12309	0.00205	0.0187143
Sord	-1.12242	5e-05	0.000920569
Igfbp3	-1.12064	5e-05	0.000920569
Galk1	-1.11996	5e-05	0.000920569
Yif1a	-1.11911	5e-05	0.000920569
Tle1	-1.11886	0.00015	0.00239596
Dusp5	-1.11667	0.00025	0.00363061
Gm14851	-1.11611	0.0052	0.0382264
Casp7	-1.1125	5e-05	0.000920569
Sccpdh	-1.11245	5e-05	0.000920569
Uqcrc1	-1.11194	0.00015	0.00239596
Cat	-1.10954	5e-05	0.000920569
Scamp5	-1.10807	5e-05	0.000920569
Eif1ad	-1.10749	5e-05	0.000920569
Jchain	-1.10514	0.0022	0.0197417
Gapdh	-1.10336	0.0033	0.026761
Hace1	-1.10159	0.00075	0.00869218
Dnpep	-1.10051	0.0001	0.00170036
Sesn1	-1.09984	5e-05	0.000920569
Aamdc	-1.09969	5e-05	0.000920569
Pla2g6	-1.09829	5e-05	0.000920569
Pi4k2b	-1.09753	5e-05	0.000920569
Cps1	-1.09689	0.0005	0.00635357
Dbi	-1.09632	0.00025	0.00363061
Ogdh	-1.09623	0.0023	0.0204457
Pitpna	-1.09538	0.00025	0.00363061
Arl5a	-1.09519	5e-05	0.000920569
Clic6	-1.09388	0.00015	0.00239596
Insl6	-1.09283	0.00085	0.00962387
Paox	-1.09001	0.00675	0.0466566
Sec22b	-1.0888	5e-05	0.000920569
Retsat	-1.08736	0.0008	0.00916715
Rwdd2b	-1.08691	5e-05	0.000920569
Dera	-1.08649	5e-05	0.000920569
Susd2	-1.08531	0.0002	0.00304754
Hif1a	-1.08474	5e-05	0.000920569
Ahcyl1	-1.08438	5e-05	0.000920569
Tspan13	-1.08417	5e-05	0.000920569
Myo7a	-1.08238	0.00015	0.00239596
AI427809	-1.07999	0.00245	0.0213393
Ttc7	-1.07986	5e-05	0.000920569
Cyp27a1	-1.07966	0.00075	0.00869218
Abca1	-1.07946	0.0001	0.00170036
Lpar3	-1.07867	0.005	0.037237
Zswim5	-1.07832	0.0004	0.00536045
Tpi1	-1.07607	0.0026	0.0223719
Calml4	-1.07568	0.00015	0.00239596
Amdhd2	-1.07462	5e-05	0.000920569
Defa-rs1	-1.07372	0.0043	0.0330262
Fmo5	-1.07323	0.0004	0.00536045
Hnf4g	-1.07062	0.0002	0.00304754
Cdk18	-1.06965	0.0003	0.00424836
Aldh18a1	-1.06349	5e-05	0.000920569
Spg20	-1.06314	5e-05	0.000920569
Txndc17	-1.0593	5e-05	0.000920569
Dusp6	-1.05731	5e-05	0.000920569
Mocs1	-1.05708	0.00015	0.00239596
Nat2	-1.05637	0.00025	0.00363061
Cbr1	-1.05476	0.0001	0.00170036
Rhoc	-1.05371	5e-05	0.000920569
Gch1	-1.05335	0.00025	0.00363061
Tob2	-1.05247	5e-05	0.000920569
Lpar5	-1.05247	0.00285	0.0239582
Aldh9a1	-1.05021	0.00035	0.00481741
Gm8797	-1.05016	0.00155	0.015099
Igkv1-117	-1.04964	0.00215	0.0194525
Arf5	-1.04654	5e-05	0.000920569
Epha1	-1.04649	0.0067	0.0464464
Ak2	-1.04608	0.00035	0.00481741
Pgam1	-1.04584	5e-05	0.000920569
Eno1	-1.04543	0.00075	0.00869218
Fam213b	-1.04233	0.00015	0.00239596
Aldh1a7	-1.04079	0.0002	0.00304754
Crot	-1.03948	5e-05	0.000920569
Ergic2	-1.03874	0.00635	0.0446287
Gm37324	-1.03833	0.0055	0.0398554
2310030G06Rik	-1.03783	0.0005	0.00635357
Cdc42se2	-1.0355	0.0001	0.00170036
Edn3	-1.03498	0.0002	0.00304754
Ankrd54	-1.03429	0.001	0.0108558
Btnl1	-1.03373	5e-05	0.000920569
Sema7a	-1.03347	0.0002	0.00304754
Ctage5	-1.03301	5e-05	0.000920569
Lpcat3	-1.03237	0.0008	0.00916715
Ddx60	-1.03125	0.0003	0.00424836
H2-T3	-1.03091	0.0003	0.00424836
Gm1821	-1.02919	0.00235	0.0207091
Fam20a	-1.02866	0.00175	0.0165598
Nags	-1.02655	0.0002	0.00304754
Usmg5	-1.0264	5e-05	0.000920569
Dlst	-1.02635	0.00035	0.00481741
Defa17	-1.0261	0.00035	0.00481741
Oaz1	-1.02582	0.00035	0.00481741
Yipf5	-1.02527	5e-05	0.000920569
Suco	-1.02426	0.00055	0.00685429
Grhpr	-1.02269	0.00085	0.00962387
Atpif1	-1.02219	5e-05	0.000920569
Aqp11	-1.01828	0.0016	0.0155117
Fbp2	-1.0176	0.0002	0.00304754
H2afv	-1.01636	0.00065	0.00774126
Copz1	-1.01626	0.00025	0.00363061
B4galnt1	-1.01589	0.0001	0.00170036
Decr1	-1.01564	5e-05	0.000920569
Naaa	-1.01339	0.0004	0.00536045
Dlat	-1.0131	0.0073	0.0494261
Ift172	-1.01266	0.00325	0.0264762
Mob3c	-1.01176	5e-05	0.000920569
Tmem64	-1.01145	0.00015	0.00239596
Tamm41	-1.01097	0.0025	0.0216555
Gadd45g	-1.01005	0.00205	0.0187143
Stk39	-1.00891	0.00165	0.0158882
Scly	-1.0089	0.00025	0.00363061
Il15	-1.00661	0.00045	0.0058381
Fam8a1	-1.00635	5e-05	0.000920569
Tmem82	-1.0063	0.0003	0.00424836
Mppe1	-1.00548	0.00195	0.017986
Slc41a2	-1.00422	0.0001	0.00170036
Bfsp1	-1.00246	0.00525	0.0385144
Prrc1	-1.00048	5e-05	0.000920569
Rab1a	-1.0003	0.0041	0.0317644
Uqcrq	-0.996741	0.00075	0.00869218
Gskip	-0.995591	0.00015	0.00239596
Cystm1	-0.993463	0.0003	0.00424836
Sdhb	-0.991378	0.0006	0.00729846
Por	-0.990696	0.00015	0.00239596
Cs	-0.990625	0.0063	0.0443869
Tnfsf10	-0.989733	0.0001	0.00170036
L2hgdh	-0.988478	0.00035	0.00481741
E430018J23Rik	-0.987731	0.0042	0.0323455
Clic5	-0.987448	0.0011	0.011683
Heatr5a	-0.986678	0.00015	0.00239596
Tmem167	-0.985207	0.00615	0.0436543
Ltbr	-0.985097	5e-05	0.000920569
Rcan1	-0.98304	0.00025	0.00363061
Aldh16a1	-0.982345	0.0004	0.00536045
Gata5	-0.982036	0.00015	0.00239596
B4galt6	-0.980035	0.00015	0.00239596
Gosr2	-0.978594	5e-05	0.000920569
Tma7	-0.977811	0.00155	0.015099
Synpo	-0.977246	0.0017	0.0162052
Optn	-0.976807	0.00025	0.00363061
Ndufb3	-0.975013	0.0002	0.00304754
Pink1	-0.972055	0.00015	0.00239596
Bin1	-0.970288	0.0015	0.0147228
Cidec	-0.969972	0.0004	0.00536045
Prkg2	-0.969555	0.00015	0.00239596
Fam3c	-0.969179	0.0002	0.00304754
Ap5s1	-0.969084	0.00035	0.00481741
Osgin1	-0.968594	0.00035	0.00481741
Tnfrsf1a	-0.9677	5e-05	0.000920569
Mrps15	-0.967044	0.0002	0.00304754
Amacr	-0.966688	0.0024	0.0210196
Adap1	-0.963755	0.00035	0.00481741
Idh1	-0.963738	0.00055	0.00685429
Slc28a3	-0.962559	0.00715	0.0486186
Pdk2	-0.96157	5e-05	0.000920569
Gm7861	-0.961568	0.00065	0.00774126
Psmb10	-0.958289	0.0002	0.00304754
Clic1	-0.958221	0.0003	0.00424836
Edf1	-0.957462	5e-05	0.000920569
Tab3	-0.95726	0.001	0.0108558
Iyd	-0.956598	0.00215	0.0194525
Ifi30	-0.955462	0.00025	0.00363061
Lypla1	-0.955264	0.0014	0.0140118
Hook2	-0.955188	0.0001	0.00170036
Lta4h	-0.952001	0.00015	0.00239596
B3glct	-0.951509	0.00095	0.0104324
Tmcc1	-0.95104	0.0011	0.011683
Vkorc1l1	-0.950236	0.00055	0.00685429
Cyc1	-0.948506	0.0009	0.0100225
Rcbtb1	-0.948236	5e-05	0.000920569
Frmd8	-0.94489	0.0001	0.00170036
Pex16	-0.944352	0.00015	0.00239596
Tmem219	-0.942718	0.0009	0.0100225
Pgrmc1	-0.942096	0.0006	0.00729846
Tjap1	-0.94054	0.0005	0.00635357
Neurl3	-0.937023	0.00035	0.00481741
Slc25a1	-0.93455	0.0002	0.00304754
Eif6	-0.933075	0.00045	0.0058381
Ehd1	-0.93208	0.0006	0.00729846
Nr1i2	-0.931485	0.00025	0.00363061
Pck1	-0.93013	0.0014	0.0140118
Gadd45a	-0.929809	0.0003	0.00424836
Sec23a	-0.929619	0.00035	0.00481741
Rps4l	-0.928595	0.00725	0.0491343
Aco1	-0.924867	0.00025	0.00363061
Tob1	-0.9247	0.0002	0.00304754
Ms4a18	-0.924647	0.0006	0.00729846
Sidt2	-0.924254	0.0002	0.00304754
Dhrs11	-0.922426	0.0011	0.011683
Oasl2	-0.920438	0.0009	0.0100225
Rab17	-0.919425	0.00035	0.00481741
Chchd10	-0.91643	0.00025	0.00363061
Mrpl34	-0.915938	0.00045	0.0058381
Espn	-0.910998	0.00215	0.0194525
Vipr1	-0.910022	0.00065	0.00774126
Samhd1	-0.90985	0.00605	0.0430303
Fam73a	-0.90829	0.00015	0.00239596
Ppp1r16a	-0.907591	0.00045	0.0058381
Tmem150b	-0.907551	0.0013	0.0132723
Cmpk2	-0.906523	0.0007	0.00825385
Lrrc16a	-0.906008	0.00655	0.0456511
Mcur1	-0.90595	0.00015	0.00239596
Gpd2	-0.905795	0.0006	0.00729846
Deb1	-0.904917	0.00605	0.0430303
Slc5a9	-0.903054	0.00235	0.0207091
Ero1lb	-0.902893	0.003	0.0249977
Sap30l	-0.902042	0.00115	0.0120788
Apeh	-0.901925	0.00115	0.0120788
Ovol1	-0.901571	0.00025	0.00363061
Mkrn2os	-0.901189	0.001	0.0108558
Dynll2	-0.898345	0.00045	0.0058381
Pdzd2	-0.898182	0.00495	0.0369614
Fam73b	-0.897681	0.0002	0.00304754
Fam160b1	-0.897219	0.00025	0.00363061
Cerk	-0.892361	0.0006	0.00729846
Pfkfb4	-0.891858	0.0008	0.00916715
Kdelr1	-0.891532	0.00035	0.00481741
Tbcel	-0.891411	0.0005	0.00635357
Cox6a1	-0.89127	0.0017	0.0162052
Ndufs2	-0.889645	0.0013	0.0132723
Chchd2	-0.889526	0.00065	0.00774126
Tmem160	-0.889186	0.0029	0.0242211
Ovol2	-0.886767	0.00715	0.0486186
Uso1	-0.886283	0.0005	0.00635357
Fchsd2	-0.885246	0.00135	0.0136846
Ndufa5	-0.884917	0.0007	0.00825385
Shpk	-0.882781	0.00165	0.0158882
Hsd17b13	-0.882694	0.0027	0.0230512
Cdc14b	-0.882626	0.003	0.0249977
Tmem19	-0.880867	5e-05	0.000920569
Sla2	-0.88031	0.0038	0.030012
Mia2	-0.880146	0.0011	0.011683
Nadk2	-0.879918	0.00125	0.0128913
Agrn	-0.879023	0.007	0.0478272
Ubald2	-0.878366	0.00015	0.00239596
Gsto1	-0.878282	0.0019	0.0176276
Mapk8	-0.877848	0.00225	0.0201143
B4galt5	-0.875169	0.0005	0.00635357
Slc13a2	-0.873379	0.00305	0.0253106
Cope	-0.873199	0.0006	0.00729846
Hopx	-0.872945	0.0012	0.0124933
Zfyve21	-0.872548	0.00065	0.00774126
Slc30a5	-0.871436	0.0002	0.00304754
2210016F16Rik	-0.869107	0.00105	0.0112442
Zfp36	-0.868276	0.001	0.0108558
Nmi	-0.867615	0.00075	0.00869218
Pigc	-0.866305	0.0063	0.0443869
Cox7a2	-0.865666	0.0006	0.00729846
Furin	-0.864241	5e-05	0.000920569
Aplp1	-0.864016	0.0005	0.00635357
Sowaha	-0.86238	0.0025	0.0216555
Them4	-0.861464	0.00365	0.029053
Mtch2	-0.860615	0.00405	0.0314798
Acot13	-0.860064	0.0004	0.00536045
Hsd17b11	-0.85991	0.0028	0.0236076
Cobl	-0.857445	0.0049	0.0366843
Slc35d2	-0.854866	0.0052	0.0382264
Tspan5	-0.854497	0.0027	0.0230512
Tbx3	-0.85423	0.001	0.0108558
Kalrn	-0.854063	0.00065	0.00774126
Csnk2b	-0.853666	0.003	0.0249977
Stap2	-0.8536	0.0004	0.00536045
Snx9	-0.852339	0.00065	0.00774126
Akap7	-0.851398	0.00025	0.00363061
Dennd3	-0.851098	0.00545	0.0395535
Bcl3	-0.850745	0.0029	0.0242211
Acot9	-0.85044	0.00055	0.00685429
Gsk3a	-0.849583	0.0019	0.0176276
Tmem106a	-0.848721	0.0046	0.0348045
Ndufc1	-0.848154	0.00235	0.0207091
Gramd3	-0.848104	0.0011	0.011683
Slc22a4	-0.846778	0.0042	0.0323455
Atp5f1	-0.846703	0.0068	0.046843
BC030870	-0.846068	0.00025	0.00363061
Kdelr2	-0.846036	0.00075	0.00869218
Mtmr4	-0.846007	0.0006	0.00729846
Atp5l	-0.84085	0.0008	0.00916715
Ykt6	-0.840704	0.0004	0.00536045
Clps	-0.840701	0.0018	0.0169317
Bpgm	-0.839451	0.00065	0.00774126
Atp5j2	-0.83942	0.0018	0.0169317
B4galnt4	-0.838408	0.0062	0.0439434
Sphk2	-0.838284	0.0066	0.0458873
Ilvbl	-0.838102	0.00065	0.00774126
Ttyh2	-0.838062	0.00055	0.00685429
Id2	-0.833559	0.0004	0.00536045
Ndufab1	-0.832916	0.00445	0.0338676
Cep85	-0.832849	0.002	0.018352
Tmem238	-0.832047	0.0039	0.0306149
Mrps36	-0.831485	0.00165	0.0158882
Ube2j2	-0.831219	0.0006	0.00729846
Ighv1-53	-0.830276	0.0057	0.0411371
Ak3	-0.829689	0.0013	0.0132723
Rps27l	-0.828968	0.00045	0.0058381
Ap1s3	-0.827609	0.00585	0.0420703
Tysnd1	-0.827488	0.00185	0.0172877
Timm8b	-0.827242	0.0054	0.0393109
Slco2b1	-0.827136	0.0019	0.0176276
Elac1	-0.82696	0.0072	0.0488652
Ndufb7	-0.826431	0.00025	0.00363061
Vapa	-0.826071	0.00075	0.00869218
Frat2	-0.822431	0.00225	0.0201143
Mocos	-0.822067	0.00175	0.0165598
Gm11408	-0.821699	0.0003	0.00424836
Hn1	-0.817533	0.00045	0.0058381
Rnf128	-0.816321	0.00595	0.0426387
Plekhg6	-0.815664	0.00095	0.0104324
Xpot	-0.815522	0.0009	0.0100225
Prrg2	-0.815347	0.00105	0.0112442
Sec24a	-0.814339	0.0009	0.0100225
Ndufa1	-0.813241	0.00065	0.00774126
Sod1	-0.813045	0.0018	0.0169317
Idh3a	-0.811857	0.00155	0.015099
Sh3rf1	-0.811492	0.0024	0.0210196
Uqcrfs1	-0.810949	0.00195	0.017986
Atp5c1	-0.809438	0.0056	0.0405388
Man1a	-0.808389	0.00285	0.0239582
Psme1	-0.807852	0.0013	0.0132723
Pex5	-0.807256	0.0004	0.00536045
Smad7	-0.807249	0.00675	0.0466566
Pmaip1	-0.806464	0.0018	0.0169317
Gal3st1	-0.806329	0.004	0.0312791
Pnrc1	-0.805541	0.0006	0.00729846
Mrpl54	-0.805277	0.0015	0.0147228
Mavs	-0.804962	0.0007	0.00825385
Dpyd	-0.803628	0.0028	0.0236076
Slc35b1	-0.802046	0.00115	0.0120788
Smdt1	-0.801024	0.0006	0.00729846
Ino80c	-0.799301	0.00105	0.0112442
Ssx2ip	-0.797798	0.0003	0.00424836
Abhd17c	-0.797741	0.001	0.0108558
Ndfip2	-0.796952	0.00145	0.014311
Rhog	-0.7968	0.0011	0.011683
Fis1	-0.795221	0.0008	0.00916715
Pdxk	-0.795041	0.00115	0.0120788
Atp5k	-0.794362	0.00095	0.0104324
Pgm1	-0.792714	0.001	0.0108558
Zfp747	-0.792399	0.0053	0.0387614
Sptssa	-0.791645	0.00085	0.00962387
Fhl2	-0.791243	0.0021	0.0191095
Ccdc32	-0.790488	0.00235	0.0207091
Smim22	-0.789177	0.0013	0.0132723
Dlg3	-0.788391	0.00115	0.0120788
Atg3	-0.786649	0.0015	0.0147228
Max	-0.786546	0.00215	0.0194525
Cox7c	-0.786392	0.00305	0.0253106
Id1	-0.78576	0.0017	0.0162052
Ccnyl1	-0.785695	0.0067	0.0464464
Ppargc1a	-0.785634	0.0022	0.0197417
Efcab14	-0.784968	0.00095	0.0104324
Lysmd3	-0.784212	0.00125	0.0128913
Apoo	-0.783922	0.0063	0.0443869
Herpud1	-0.782927	0.00325	0.0264762
Adprm	-0.781911	0.00485	0.0363673
Uqcrh	-0.781838	0.00505	0.0375113
Tuba1c	-0.781716	0.00115	0.0120788
Ankrd46	-0.780622	0.00155	0.015099
Slc25a22	-0.78032	0.00165	0.0158882
Atxn7l3b	-0.779903	0.0015	0.0147228
Slc35g1	-0.77935	0.00215	0.0194525
Srebf1	-0.77787	0.00365	0.029053
Zfp768	-0.77708	0.0033	0.026761
Grina	-0.777059	0.0009	0.0100225
Prelid1	-0.776235	0.00645	0.0451532
Tbc1d5	-0.775069	0.006	0.042803
Adss	-0.774685	0.00115	0.0120788
Ndufs4	-0.774012	0.0012	0.0124933
Il10rb	-0.773822	0.00225	0.0201143
Ifnlr1	-0.773249	0.0065	0.0453916
Gatsl2	-0.771377	0.00205	0.0187143
Ccdc25	-0.771133	0.00095	0.0104324
Sec14l1	-0.771098	0.00105	0.0112442
Cox5a	-0.769937	0.0043	0.0330262
Atp5e	-0.767287	0.0014	0.0140118
Minpp1	-0.76669	0.00095	0.0104324
Ly75	-0.765972	0.0023	0.0204457
Tnik	-0.765632	0.0024	0.0210196
Rnf121	-0.763009	0.0014	0.0140118
Mxi1	-0.762924	0.0014	0.0140118
Ndufs5	-0.762382	0.00145	0.014311
Stx12	-0.758969	0.00095	0.0104324
Tmem236	-0.758372	0.00445	0.0338676
Atox1	-0.757931	0.00135	0.0136846
Gnl1	-0.757532	0.00275	0.0233103
Pdzd3	-0.757021	0.00175	0.0165598
Gstp2	-0.756272	0.0068	0.046843
Mon1a	-0.754125	0.0014	0.0140118
Isoc1	-0.753782	0.00115	0.0120788
Aspscr1	-0.750991	0.00185	0.0172877
Agpat1	-0.75098	0.0037	0.0293853
Vamp8	-0.750014	0.0017	0.0162052
Ndufb9	-0.749831	0.0025	0.0216555
Mpdu1	-0.747826	0.0009	0.0100225
Ndufa2	-0.747664	0.00275	0.0233103
Cryl1	-0.746777	0.0015	0.0147228
Aldh1l1	-0.746758	0.00625	0.0441658
Ndufa11	-0.74541	0.0014	0.0140118
Pik3r2	-0.744641	0.0021	0.0191095
Ptk6	-0.744224	0.006	0.042803
As3mt	-0.742208	0.00205	0.0187143
Oard1	-0.74011	0.0055	0.0398554
Gstp1	-0.739744	0.0012	0.0124933
Bcl2l1	-0.738137	0.0013	0.0132723
Slc12a7	-0.738104	0.00185	0.0172877
Sepw1	-0.738066	0.0012	0.0124933
Pja1	-0.737631	0.0023	0.0204457
Vav2	-0.737558	0.0019	0.0176276
Peli1	-0.737109	0.0014	0.0140118
Cmbl	-0.736554	0.0032	0.0261437
Liph	-0.73619	0.00155	0.015099
Cd81	-0.736032	0.0013	0.0132723
Trappc4	-0.735511	0.0032	0.0261437
Net1	-0.733597	0.0064	0.0448694
Nfe2l2	-0.733073	0.0058	0.041753
Uqcr11	-0.731257	0.00265	0.0227198
Tbk1	-0.730123	0.00195	0.017986
Fbxo34	-0.729596	0.00375	0.029683
Atp5h	-0.725429	0.00525	0.0385144
Copb2	-0.724779	0.0041	0.0317644
Atp5g1	-0.722731	0.00455	0.0344811
Pccb	-0.722074	0.00245	0.0213393
0610012G03Rik	-0.720826	0.006	0.042803
2310011J03Rik	-0.720638	0.00385	0.0303395
Rab5c	-0.720612	0.00495	0.0369614
Pole3	-0.720303	0.00435	0.0332845
Lrrc8b	-0.720234	0.0024	0.0210196
Ndufs7	-0.719343	0.0033	0.026761
Prpsap1	-0.718667	0.00405	0.0314798
Nuak2	-0.718522	0.0032	0.0261437
Mrpl4	-0.717922	0.0045	0.034175
Svip	-0.717617	0.00405	0.0314798
Jak2	-0.717074	0.00435	0.0332845
Zfp410	-0.716384	0.00395	0.0309221
Gpx1	-0.716338	0.0068	0.046843
Rps6ka4	-0.713055	0.0031	0.0256209
Tmem98	-0.712163	0.0032	0.0261437
Ndufc2	-0.709739	0.0031	0.0256209
Fam118a	-0.706813	0.0053	0.0387614
Ndufv2	-0.706289	0.00405	0.0314798
Kcnk5	-0.705618	0.0024	0.0210196
Rap2c	-0.705065	0.00225	0.0201143
Cript	-0.704659	0.00355	0.028384
Tmem161b	-0.703926	0.0063	0.0443869
Fez2	-0.703371	0.0035	0.0280631
Wbp2	-0.700851	0.00305	0.0253106
Junb	-0.699751	0.00315	0.0258838
Pycrl	-0.698551	0.00355	0.028384
Epn1	-0.698448	0.00545	0.0395535
Abhd16a	-0.698258	0.00415	0.0320819
Ndst1	-0.697107	0.0045	0.034175
Pum1	-0.69672	0.0042	0.0323455
Pgk1	-0.693334	0.00695	0.0476227
Mt1	-0.693026	0.00435	0.0332845
Ndufa12	-0.692541	0.0032	0.0261437
Fbxo8	-0.691989	0.00485	0.0363673
Dad1	-0.691764	0.0029	0.0242211
Itga3	-0.691753	0.0035	0.0280631
Tnip1	-0.69147	0.00455	0.0344811
Pkig	-0.689701	0.0068	0.046843
Atp6v0e	-0.688911	0.00345	0.027756
Hectd3	-0.686708	0.00515	0.038016
Get4	-0.686236	0.0073	0.0494261
Atf4	-0.685452	0.0048	0.0360684
Slc25a39	-0.683952	0.00495	0.0369614
Rnf19b	-0.683513	0.00545	0.0395535
Snx4	-0.683401	0.00375	0.029683
Timm13	-0.679154	0.00405	0.0314798
Ube2m	-0.678248	0.0052	0.0382264
Ap2s1	-0.676728	0.0032	0.0261437
Smap2	-0.671839	0.0062	0.0439434
Ndufa6	-0.670321	0.00435	0.0332845
Cotl1	-0.668977	0.00685	0.0470508
Spr	-0.661535	0.00595	0.0426387
Nipsnap3b	-0.660912	0.006	0.042803
Chchd3	-0.660405	0.00445	0.0338676
Snx3	-0.659466	0.00635	0.0446287
Map2k3	-0.658622	0.00505	0.0375113
Cldnd1	-0.656624	0.00535	0.0390268
Ypel5	-0.656381	0.00605	0.0430303
Tbca	-0.655532	0.00515	0.038016
Il13ra1	-0.65306	0.00735	0.0496937
Mcrs1	-0.652097	0.0065	0.0453916
Odc1	-0.65093	0.00675	0.0466566
Ostc	-0.644508	0.007	0.0478272
Ireb2	-0.639762	0.0072	0.0488652
2010107E04Rik	-0.639395	0.00645	0.0451532
Ndufa8	-0.638748	0.0063	0.0443869
Psmb6	-0.637814	0.00525	0.0385144
Dync1li1	-0.637628	0.00715	0.0486186
Cx3cl1	-0.633566	0.00495	0.0369614
Slc35e1	-0.627139	0.00735	0.0496937
Tomm20	-0.615681	0.00695	0.0476227
Ralgapa2	0.611929	0.00655	0.0456511
Phip	0.621524	0.0065	0.0453916
Ptprk	0.621547	0.00725	0.0491343
Eea1	0.634106	0.0069	0.0473485
Rnf145	0.642011	0.005	0.037237
Ppp1r12a	0.644729	0.0064	0.0448694
Cpe	0.647541	0.00735	0.0496937
Trak2	0.656077	0.0047	0.035448
Tns3	0.660661	0.0044	0.0335949
Slc25a4	0.663258	0.006	0.042803
Ctsl	0.66349	0.00485	0.0363673
Gpat4	0.668704	0.0052	0.0382264
Elovl5	0.669787	0.0053	0.0387614
Arhgap21	0.673029	0.0051	0.0378038
Rps6ka3	0.67443	0.0029	0.0242211
Acss1	0.681167	0.0039	0.0306149
Nedd9	0.681567	0.0051	0.0378038
Osr2	0.689783	0.0029	0.0242211
Pik3c2b	0.690055	0.00245	0.0213393
Slc22a23	0.691061	0.0036	0.0287032
Slc38a2	0.698449	0.0032	0.0261437
Serping1	0.698551	0.00675	0.0466566
Sema5a	0.698708	0.00705	0.0480995
Myo1c	0.698723	0.00235	0.0207091
Rai14	0.699461	0.0052	0.0382264
Parp1	0.708934	0.0047	0.035448
Pxylp1	0.711974	0.0053	0.0387614
Tead1	0.712385	0.00465	0.0351081
Mier1	0.718663	0.00205	0.0187143
Atl3	0.723979	0.0033	0.026761
Col1a2	0.725496	0.00315	0.0258838
Lama3	0.72554	0.00715	0.0486186
Mlxip	0.726225	0.00435	0.0332845
Gm42860	0.726833	0.0043	0.0330262
Fads2	0.728682	0.00625	0.0441658
Rin2	0.729831	0.00255	0.0219949
Ralgapa1	0.730115	0.0053	0.0387614
Slc25a17	0.731138	0.0046	0.0348045
Aim1	0.732089	0.0029	0.0242211
Il6st	0.736183	0.00285	0.0239582
Fam102b	0.736963	0.0039	0.0306149
Casp2	0.74227	0.0026	0.0223719
Rasa3	0.743061	0.0066	0.0458873
Wsb1	0.745148	0.0029	0.0242211
Prkacb	0.749566	0.0034	0.0274469
Trp53inp1	0.75017	0.0018	0.0169317
Selm	0.75196	0.0019	0.0176276
Synpo2	0.752973	0.005	0.037237
Chd9	0.757721	0.00275	0.0233103
Fpgt	0.75818	0.0042	0.0323455
Dnajc10	0.759139	0.0015	0.0147228
Tia1	0.760236	0.0039	0.0306149
Gas6	0.763269	0.0027	0.0230512
Nipal3	0.763937	0.00145	0.014311
C1galt1	0.765562	0.00295	0.0246243
Ptrf	0.769371	0.0017	0.0162052
Reg4	0.77018	0.00405	0.0314798
Kif16b	0.773052	0.005	0.037237
Rell1	0.773911	0.002	0.018352
Epm2aip1	0.775463	0.0039	0.0306149
Rapgef6	0.776086	0.00425	0.0327128
B4galnt2	0.776255	0.0034	0.0274469
Golph3l	0.777269	0.0028	0.0236076
Ppfia3	0.777712	0.00125	0.0128913
Shisa5	0.779774	0.0018	0.0169317
Tmem123	0.786608	0.00315	0.0258838
Myadm	0.790864	0.0012	0.0124933
Arrdc3	0.79167	0.0014	0.0140118
Wbp5	0.791919	0.0013	0.0132723
Cdo1	0.799069	0.00175	0.0165598
Frmd4b	0.799965	0.0036	0.0287032
Arhgef3	0.80237	0.00275	0.0233103
Setd5	0.807519	0.0028	0.0236076
Tgif1	0.807595	0.00665	0.0461672
Dcn	0.809506	0.00075	0.00869218
Ipo9	0.810331	0.0041	0.0317644
Sun2	0.812846	0.00705	0.0480995
Naip1	0.81365	0.00125	0.0128913
Myo10	0.81445	0.00155	0.015099
Hdac1	0.818505	0.00035	0.00481741
Swap70	0.818793	0.00185	0.0172877
Gabarapl1	0.819994	0.00175	0.0165598
Gm3336	0.820281	0.0016	0.0155117
Myof	0.820733	0.0058	0.041753
Tgfbr2	0.822763	0.00075	0.00869218
Csrp2	0.822972	0.00185	0.0172877
Ugt2b5	0.823628	0.00405	0.0314798
Trim16	0.825266	0.0019	0.0176276
Slk	0.825358	0.0014	0.0140118
Cables1	0.826149	0.00145	0.014311
Flrt3	0.829685	0.00445	0.0338676
Mmp15	0.830291	0.002	0.018352
Zdhhc21	0.830882	0.0004	0.00536045
Cpd	0.83112	0.0006	0.00729846
Gsn	0.831848	0.00245	0.0213393
Med13l	0.832114	0.00255	0.0219949
Tubb6	0.832734	0.00515	0.038016
Sgms1	0.833211	0.00395	0.0309221
Parva	0.834212	0.00325	0.0264762
Mlph	0.839749	0.0006	0.00729846
Kdm5d	0.840605	0.0016	0.0155117
Slc8b1	0.84444	0.0074	0.0499842
Clmp	0.844544	0.0031	0.0256209
Car4	0.846352	0.0018	0.0169317
Rnase4	0.847566	0.00235	0.0207091
Dym	0.849039	0.00385	0.0303395
Psd3	0.850127	0.00405	0.0314798
Ttc14	0.850391	0.00315	0.0258838
Kcnk6	0.852392	0.00195	0.017986
Rnd3	0.853694	0.00145	0.014311
Nr5a2	0.854402	0.0008	0.00916715
Esrp1	0.854788	0.00305	0.0253106
Slc25a20	0.856544	0.00215	0.0194525
Serpinh1	0.856722	0.00055	0.00685429
Fer1l6	0.85695	0.0022	0.0197417
Snrk	0.859173	0.00265	0.0227198
Tspan12	0.861849	0.0026	0.0223719
Marveld1	0.865077	0.0014	0.0140118
Gnai1	0.872169	0.00715	0.0486186
Ndrg2	0.872828	0.00205	0.0187143
Mfsd6	0.874574	0.0002	0.00304754
Heca	0.876363	0.0017	0.0162052
Arhgap35	0.876784	0.0009	0.0100225
Adcy5	0.877539	0.00315	0.0258838
Synm	0.880519	0.00225	0.0201143
Sh3pxd2a	0.882177	0.0033	0.026761
Socs5	0.883129	0.007	0.0478272
Setd7	0.885124	0.00075	0.00869218
Rasef	0.888173	0.0011	0.011683
Zdhhc13	0.889553	0.0003	0.00424836
Tk2	0.889873	0.00595	0.0426387
Lgals1	0.891578	0.00065	0.00774126
Hspb8	0.894153	0.00405	0.0314798
Usf3	0.896949	0.00015	0.00239596
Ica1	0.901422	0.0055	0.0398554
Paics	0.902795	0.00175	0.0165598
Tns4	0.903025	0.00035	0.00481741
Cnn2	0.905643	0.0021	0.0191095
Dock9	0.907555	0.0022	0.0197417
Adk	0.908182	0.0002	0.00304754
Prcp	0.908776	0.0016	0.0155117
Acsf2	0.910408	0.00075	0.00869218
Neu1	0.912179	0.00415	0.0320819
Sorl1	0.912291	0.0018	0.0169317
Itsn2	0.914606	0.0003	0.00424836
Hspa4l	0.916398	0.00455	0.0344812
Nek7	0.916903	0.00105	0.0112442
Kcnk1	0.918631	0.00025	0.00363061
Tacc1	0.919169	0.0025	0.0216555
Cd14	0.920135	0.0051	0.0378038
Kif21a	0.920211	0.00255	0.0219949
Tmx4	0.921541	0.00685	0.0470508
Tpm2	0.921563	0.0005	0.00635357
Golm1	0.922358	0.00125	0.0128913
Acer1	0.924814	0.00145	0.014311
Zbtb4	0.926636	0.002	0.018352
Adipoq	0.926651	0.00045	0.0058381
Grhl2	0.92755	0.00335	0.0270893
Sesn3	0.928425	0.00105	0.0112442
Sort1	0.929667	0.0006	0.00729846
Adamdec1	0.932095	0.00075	0.00869218
Vim	0.93266	0.00235	0.0207091
Prkab2	0.933764	0.00515	0.038016
Fbxo21	0.933972	0.0074	0.0499842
Nrbp2	0.938619	0.00085	0.00962387
Pkd2	0.939801	0.0037	0.0293853
Tox3	0.94148	0.00535	0.0390268
Tmem252	0.943676	0.00075	0.00869218
Thrsp	0.94375	0.00215	0.0194525
Prkab1	0.944273	0.00025	0.00363061
Ntn4	0.945331	0.00175	0.0165598
Tuba1a	0.945991	0.00025	0.00363061
Mrvi1	0.946248	0.00405	0.0314798
Sdc1	0.946904	0.00025	0.00363061
Higd1a	0.947642	0.00055	0.00685429
Pdlim7	0.949255	0.00305	0.0253106
Ereg	0.94928	0.0065	0.0453916
Ddr2	0.949632	0.0013	0.0132723
S100a13	0.950146	0.00105	0.0112442
Actn1	0.950928	0.00025	0.00363061
Spib	0.951543	0.0048	0.0360684
Ppfibp1	0.951624	0.0009	0.0100225
Cd24a	0.95364	0.00135	0.0136846
Cpt1a	0.953761	0.0004	0.00536045
Ppargc1b	0.954253	0.0064	0.0448694
Akap13	0.954907	0.0001	0.00170036
Orai2	0.955	0.0019	0.0176276
Igf1r	0.955506	0.00445	0.0338676
Stim1	0.955864	0.00015	0.00239596
Kmt2a	0.956305	0.0001	0.00170036
Man2a2	0.957131	0.00345	0.027756
Slc25a40	0.957414	0.0067	0.0464464
Kank2	0.958001	0.00095	0.0104324
Slc26a2	0.959343	0.0022	0.0197417
Galnt4	0.959538	0.00125	0.0128913
Agfg2	0.960115	0.0035	0.0280631
Hepacam2	0.960979	5e-05	0.000920569
1700019D03Rik	0.961865	0.00605	0.0430303
Myo5c	0.962425	0.0004	0.00536045
Stx17	0.962712	0.00505	0.0375113
R3hdm4	0.963177	0.00075	0.00869218
2310015A10Rik	0.963482	0.0071	0.0483943
Dip2c	0.964054	0.00355	0.028384
Clmn	0.964232	0.00045	0.0058381
Cd79a	0.96457	0.00665	0.0461672
Sytl2	0.969268	0.0005	0.00635357
Zfp871	0.970856	0.00525	0.0385144
Cdk19	0.971414	0.00045	0.0058381
Ppp1r12b	0.971894	0.0001	0.00170036
Lhfpl2	0.971977	0.0002	0.00304754
Notch2	0.972455	0.00195	0.017986
Cd83	0.973776	0.00415	0.0320819
Usp53	0.974856	0.001	0.0108558
Smtn	0.976235	0.0028	0.0236076
Rep15	0.977017	0.001	0.0108558
Bbx	0.97923	0.0014	0.0140118
Fhdc1	0.979742	0.0031	0.0256209
Txndc16	0.980523	0.00145	0.014311
Mfsd7a	0.980909	0.00205	0.0187143
Scarb2	0.981744	0.00015	0.00239596
Lamb3	0.984609	5e-05	0.000920569
Ptpn9	0.985333	0.00025	0.00363061
Scnn1a	0.986118	0.0017	0.0162052
Ppm1l	0.98805	0.0037	0.0293853
Ptprj	0.988326	0.0001	0.00170036
Msn	0.989004	0.0006	0.00729846
Slc12a2	0.989568	5e-05	0.000920569
Gcnt3	0.990976	0.0013	0.0132723
Slc44a2	0.99098	0.0009	0.0100225
Gcg	0.991193	0.00015	0.00239596
Atrx	0.998323	5e-05	0.000920569
C1s1	0.998716	0.00145	0.014311
Trim35	0.999343	0.0011	0.011683
P4ha1	1.00128	0.00545	0.0395535
Exph5	1.0043	0.0007	0.00825385
Lcor	1.0054	0.0037	0.0293853
Galnt7	1.00873	5e-05	0.000920569
Slc44a4	1.00935	0.0008	0.00916715
Lrrc49	1.00945	0.0048	0.0360684
Zc3h7b	1.01079	0.00035	0.00481741
Rcn3	1.01165	0.0035	0.0280631
Sdr42e1	1.01194	0.001	0.0108558
Cdon	1.01265	0.00275	0.0233103
Jam2	1.01313	0.0038	0.030012
Slc35b4	1.01404	0.00305	0.0253106
Gimap8	1.01554	0.0063	0.0443869
Klhl23	1.01558	0.00045	0.0058381
AA467197	1.01683	0.0001	0.00170036
Sdpr	1.01853	0.00025	0.00363061
Zkscan8	1.01867	0.00255	0.0219949
Fermt2	1.01886	0.00065	0.00774126
Iqsec1	1.01948	0.00145	0.014311
Ankrd44	1.01966	0.0023	0.0204457
Slc27a1	1.02174	0.00065	0.00774126
Rassf2	1.0227	0.0027	0.0230512
Klf2	1.02272	0.0057	0.0411371
Ehd2	1.02307	0.00045	0.0058381
Lum	1.02335	0.00055	0.00685429
Ptprd	1.02439	0.0001	0.00170036
Fam83e	1.02484	0.0001	0.00170036
Rel	1.02515	0.0024	0.0210196
Lnpep	1.0258	0.0007	0.00825385
Msrb3	1.02749	0.00105	0.0112442
Pde3b	1.02921	0.00705	0.0480995
Prelp	1.02959	0.0013	0.0132723
Ptn	1.03078	0.00355	0.028384
Sorcs2	1.03386	0.00275	0.0233103
Pyy	1.03719	0.0068	0.046843
Rab3d	1.03749	5e-05	0.000920569
Pfkl	1.03778	0.00035	0.00481741
Lpcat2	1.03877	0.00415	0.0320819
Pde7a	1.03886	0.00165	0.0158882
Pqlc1	1.03888	0.00065	0.00774126
Colec12	1.04094	0.00385	0.0303395
Gucy1a3	1.04131	0.0036	0.0287032
Tnc	1.04216	0.0003	0.00424836
Deptor	1.04244	5e-05	0.000920569
Ubr2	1.04277	0.0001	0.00170036
Timp3	1.04317	5e-05	0.000920569
Plce1	1.04353	0.0001	0.00170036
Dstyk	1.04447	0.0008	0.00916715
2610035D17Rik	1.04761	0.00635	0.0446287
Tnxb	1.0485	0.00105	0.0112442
Nedd4	1.04854	0.0002	0.00304754
Nbeal2	1.04981	0.0006	0.00729846
Ptprs	1.05048	0.00045	0.0058381
Gm44231	1.05052	0.006	0.042803
Psd4	1.05117	0.00015	0.00239596
Ets1	1.05128	0.00245	0.0213393
Nrros	1.05522	0.00625	0.0441658
Krt7	1.05538	0.0035	0.0280631
Zfp704	1.05552	0.0002	0.00304754
Akap12	1.05595	0.0013	0.0132723
Reep5	1.05642	5e-05	0.000920569
Strip2	1.05708	0.00515	0.038016
Chd6	1.0575	0.0022	0.0197417
Rap1gap2	1.05796	5e-05	0.000920569
Ptprc	1.05883	0.00195	0.017986
Tspan2	1.05938	0.0016	0.0155117
Rbms1	1.06085	0.00145	0.014311
Sfxn3	1.06203	0.00335	0.0270893
Stk38l	1.06348	0.00035	0.00481741
Zfp12	1.06546	0.0042	0.0323455
Mcam	1.06552	0.00015	0.00239596
Cyp2e1	1.0659	0.00665	0.0461672
Cacnb3	1.06678	5e-05	0.000920569
Dock10	1.06716	0.00275	0.0233103
Esyt1	1.06785	0.00155	0.015099
Cd99l2	1.06801	0.00105	0.0112442
Fbxo32	1.06896	5e-05	0.000920569
Cyfip2	1.06973	0.00395	0.0309221
Pllp	1.07055	5e-05	0.000920569
Mid2	1.07196	5e-05	0.000920569
Npr3	1.07251	0.00505	0.0375113
Abi3bp	1.07261	0.0022	0.0197417
Emp3	1.07339	0.0062	0.0439434
Slc1a5	1.07493	0.0001	0.00170036
Plek	1.07511	0.0052	0.0382264
Ocrl	1.07672	0.00155	0.015099
Cttnbp2nl	1.07771	0.00015	0.00239596
Rnasel	1.07935	0.00045	0.0058381
Pdia5	1.08138	0.00015	0.00239596
Abhd8	1.08192	0.0031	0.0256209
Wdr31	1.08218	0.0068	0.046843
Mpdz	1.0853	0.0029	0.0242211
Usp31	1.08542	0.0065	0.0453916
Abcc9	1.08546	0.0003	0.00424836
Tppp3	1.08816	0.00025	0.00363061
Islr	1.08989	0.002	0.018352
Fkbp9	1.09021	0.0005	0.00635357
Dpt	1.09206	0.00015	0.00239596
Zc2hc1a	1.0935	0.00725	0.0491343
Arid5a	1.09504	0.007	0.0478272
Tns1	1.09545	5e-05	0.000920569
Sdc3	1.09578	0.00095	0.0104324
Sp110	1.09686	0.0059	0.0423657
Dab2	1.09796	0.00145	0.014311
Khdrbs3	1.10137	0.00255	0.0219949
Mlh3	1.10142	0.00625	0.0441658
Acaa1b	1.10286	0.00155	0.015099
Des	1.105	5e-05	0.000920569
Csrp1	1.10503	5e-05	0.000920569
Rtn4	1.10663	5e-05	0.000920569
Snx33	1.1076	0.00235	0.0207091
Pgm5	1.10827	0.0001	0.00170036
Pik3r3	1.10951	0.0011	0.011683
Slc24a3	1.11253	0.0005	0.00635357
Igkv14-111	1.11275	0.00345	0.027756
Tmem184c	1.11287	0.0054	0.0393109
Steap3	1.11541	0.0012	0.0124933
Epn2	1.11546	0.00015	0.00239596
H2-DMb2	1.11834	0.0043	0.0330262
Pkd1	1.11907	0.00615	0.0436543
Peli2	1.11981	0.00645	0.0451532
Sgk2	1.12164	5e-05	0.000920569
Trim44	1.12165	0.0007	0.00825385
Dnajb5	1.12199	0.0038	0.030012
Smo	1.12242	0.00095	0.0104324
Nexn	1.12299	0.0041	0.0317644
Pcp4l1	1.12301	0.0003	0.00424836
Slfn9	1.12453	0.00315	0.0258838
Stra6l	1.12463	0.0003	0.00424836
Plscr4	1.12941	0.0005	0.00635357
Il22ra2	1.13039	0.00375	0.029683
Tmed8	1.13204	0.00475	0.0357683
Sntg2	1.1326	0.0044	0.0335949
Kif13b	1.13474	0.0001	0.00170036
Synj2	1.13554	0.0017	0.0162052
Arl4c	1.13686	0.00675	0.0466566
Uchl1	1.13764	0.00515	0.038016
Syk	1.13872	5e-05	0.000920569
Fermt1	1.13888	5e-05	0.000920569
Atp2b1	1.13926	0.00015	0.00239596
Thy1	1.14162	0.0017	0.0162052
Taf9b	1.14299	0.0032	0.0261437
Mustn1	1.14306	0.0009	0.0100225
Copz2	1.14719	0.0028	0.0236076
Acsl4	1.14881	0.00105	0.0112442
Acsl3	1.14914	0.0022	0.0197417
Vcam1	1.1494	0.0023	0.0204457
Rcan3	1.14985	0.0006	0.00729846
Celf2	1.15066	5e-05	0.000920569
Capn2	1.15088	5e-05	0.000920569
Tspan9	1.15227	0.0003	0.00424836
Serpina3n	1.1549	0.00315	0.0258838
Sept8	1.15598	5e-05	0.000920569
Appl1	1.15791	5e-05	0.000920569
C3	1.15805	0.00305	0.0253106
Trib2	1.15823	0.00365	0.029053
Hsd17b2	1.15869	5e-05	0.000920569
Slc39a8	1.16179	0.00035	0.00481741
Nr1h4	1.16283	5e-05	0.000920569
Gm8979	1.16325	5e-05	0.000920569
Trp53i11	1.16328	5e-05	0.000920569
Oit1	1.16354	0.0007	0.00825385
Amotl1	1.16504	0.00115	0.0120788
Rab23	1.16607	0.007	0.0478272
Dusp10	1.17192	0.00245	0.0213393
Aqp4	1.17276	0.00015	0.00239596
Gpc3	1.17443	0.0028	0.0236076
Rims1	1.17455	0.0022	0.0197417
Ttll7	1.17636	0.00395	0.0309221
Cc2d2a	1.17797	0.00185	0.0172877
Hspb1	1.17834	0.00045	0.0058381
1700024P16Rik	1.17859	0.0024	0.0210196
Cald1	1.18038	5e-05	0.000920569
Gmpr	1.18156	0.0045	0.034175
Fibin	1.18549	0.0069	0.0473485
Atp8a2	1.18611	0.0019	0.0176276
Pygb	1.18623	5e-05	0.000920569
Slc2a4	1.18649	0.0002	0.00304754
Evi5l	1.1865	0.0053	0.0387614
Gnao1	1.18738	0.00055	0.00685429
Pde9a	1.18756	0.001	0.0108558
Etv1	1.18762	0.00655	0.0456511
Shisa2	1.18894	0.00055	0.00685429
Gpt2	1.18978	0.00075	0.00869218
Fnbp1	1.1926	5e-05	0.000920569
Tnfaip8	1.19279	0.00015	0.00239596
Adrb3	1.19336	0.0071	0.0483943
Pdlim3	1.19459	5e-05	0.000920569
Pkia	1.19605	0.00435	0.0332845
Itga1	1.19641	0.0039	0.0306149
Slc20a1	1.19669	0.00025	0.00363061
Plekhb1	1.19765	0.00165	0.0158882
Acaca	1.19857	5e-05	0.000920569
Armcx3	1.19926	0.00055	0.00685429
Ermp1	1.19986	5e-05	0.000920569
Ramp1	1.20042	5e-05	0.000920569
Tmem63a	1.20065	5e-05	0.000920569
Nceh1	1.20085	5e-05	0.000920569
Zeb1	1.20136	5e-05	0.000920569
Mef2c	1.2018	5e-05	0.000920569
Sqrdl	1.20248	5e-05	0.000920569
Gm14149	1.20256	0.0072	0.0488652
Stmn2	1.20262	0.0036	0.0287032
Dennd4a	1.20825	0.0009	0.0100225
Car5b	1.20825	0.0061	0.0433426
Zfp862-ps	1.20905	0.0038	0.030012
Cdc42ep3	1.21003	0.00065	0.00774126
Frmd6	1.21065	0.00045	0.0058381
Mcc	1.21295	0.0021	0.0191095
Epb41l4a	1.21393	0.00235	0.0207091
Il7r	1.21968	0.0042	0.0323455
Timp2	1.2217	5e-05	0.000920569
Eif2ak4	1.22217	0.00055	0.00685429
Suox	1.22367	0.0006	0.00729846
Dagla	1.22538	0.00155	0.015099
Pla2g4a	1.22693	5e-05	0.000920569
Gm12840	1.22849	0.0072	0.0488652
Slc4a2	1.22861	0.0002	0.00304754
Ptpn14	1.22998	0.0017	0.0162052
Klhl6	1.23083	0.00215	0.0194525
Capg	1.23157	5e-05	0.000920569
Lepr	1.23235	0.00125	0.0128913
Acvr1c	1.23526	0.00115	0.0120788
Hilpda	1.23722	0.0064	0.0448694
Syndig1	1.23766	0.00655	0.0456511
Mgat4c	1.23873	0.00055	0.00685429
Slfn4	1.23971	5e-05	0.000920569
Cxcl13	1.23986	0.00175	0.0165598
Rasd1	1.24047	0.00595	0.0426387
Pirt	1.24281	0.00605	0.0430303
Diaph2	1.24316	0.00255	0.0219949
Cacna1c	1.24409	0.00635	0.0446287
Sprr2a3	1.24433	5e-05	0.000920569
Myl9	1.2465	5e-05	0.000920569
Glul	1.24714	5e-05	0.000920569
Maged1	1.24715	5e-05	0.000920569
Sncg	1.24717	0.00145	0.014311
Rnf152	1.2477	5e-05	0.000920569
Lpl	1.25094	5e-05	0.000920569
Vangl1	1.25327	0.0027	0.0230512
Pparg	1.2536	0.0001	0.00170036
Glipr2	1.25623	0.0004	0.00536045
Igkv3-2	1.25648	0.00495	0.0369614
Muc3a	1.25725	5e-05	0.000920569
Gm26778	1.25796	0.0019	0.0176276
Abcd2	1.25812	0.00115	0.0120788
Dusp3	1.25903	0.00025	0.00363061
Fam214a	1.25915	0.0009	0.0100225
Armcx2	1.25972	0.0032	0.0261437
Fgd3	1.2621	0.00135	0.0136846
Aoc3	1.26289	5e-05	0.000920569
Cd79b	1.26422	0.00105	0.0112442
Ptger3	1.26573	0.00565	0.0408591
Il1r1	1.26614	0.0014	0.0140118
St6galnac4	1.26903	0.006	0.042803
Cipc	1.27067	5e-05	0.000920569
Pde8b	1.27187	0.0009	0.0100225
Eln	1.27199	0.0028	0.0236076
Ttc39a	1.27266	5e-05	0.000920569
Zfp9	1.2733	0.0033	0.026761
Lgals12	1.27339	0.0004	0.00536045
Cav1	1.27551	5e-05	0.000920569
Slc39a10	1.27596	0.0005	0.00635357
Flnc	1.27927	0.00015	0.00239596
Ppp1r14a	1.2819	0.0014	0.0140118
Myo1b	1.28418	0.0002	0.00304754
Scn7a	1.28438	0.00045	0.0058381
Plekhh2	1.28438	0.00105	0.0112442
Acly	1.28604	5e-05	0.000920569
Enpp5	1.2925	5e-05	0.000920569
Clu	1.29578	0.0001	0.00170036
Xpnpep3	1.29717	0.0027	0.0230512
Tgoln1	1.29723	0.0045	0.034175
Matn2	1.29831	0.00125	0.0128913
Abcc1	1.29852	0.0006	0.00729846
Mr1	1.29973	0.0023	0.0204457
Ikzf1	1.30205	0.0011	0.011683
Rbms3	1.30227	0.0002	0.00304754
Pnmal2	1.30232	0.005	0.037237
Mmp17	1.30369	0.0058	0.041753
Prkcdbp	1.30414	0.00025	0.00363061
Slc35e4	1.30472	0.0031	0.0256209
Ccdc80	1.31016	5e-05	0.000920569
Hs3st3b1	1.31377	0.00265	0.0227198
Sgsm3	1.3145	0.0035	0.0280631
Adamts1	1.31589	0.0025	0.0216555
Camsap2	1.31707	0.0011	0.011683
Tph1	1.31708	5e-05	0.000920569
Prss23	1.32113	0.0007	0.00825385
Ltb	1.3223	0.0016	0.0155117
Acta2	1.32255	0.0001	0.00170036
Galnt12	1.32381	5e-05	0.000920569
Ablim2	1.32416	0.00485	0.0363673
Tceal8	1.32427	0.00015	0.00239596
Plxnb1	1.32833	0.00105	0.0112442
Peg3	1.32945	0.0008	0.00916715
Car3	1.32985	5e-05	0.000920569
Slc2a6	1.33318	0.00605	0.0430303
Gm26883	1.33464	0.0005	0.00635357
Cela1	1.33777	5e-05	0.000920569
Pnpla3	1.34502	0.00165	0.0158882
Itga4	1.34577	0.00395	0.0309221
Epha4	1.34712	0.00335	0.0270893
Plin4	1.34792	0.00085	0.00962387
Chst11	1.35001	0.00065	0.00774126
Slc36a2	1.35213	0.00345	0.027756
Utp20	1.35832	5e-05	0.000920569
Pyhin1	1.35875	0.00185	0.0172877
Gfra1	1.36107	0.00325	0.0264762
Gm17296	1.36143	0.0036	0.0287032
Sdc2	1.36531	5e-05	0.000920569
Sfxn5	1.36659	0.0017	0.0162052
Slc2a10	1.36782	0.00095	0.0104324
Enpp4	1.36945	0.0003	0.00424836
Fam162a	1.37186	5e-05	0.000920569
Slc25a35	1.37224	0.00185	0.0172877
Pcsk1	1.37234	5e-05	0.000920569
Fgfbp1	1.37303	5e-05	0.000920569
P4ha2	1.37739	0.0005	0.00635357
Abcg1	1.37806	0.002	0.018352
Slfn5	1.38068	0.0025	0.0216555
Tnfrsf21	1.38154	5e-05	0.000920569
Gpm6b	1.38212	0.00065	0.00774126
Lpcat4	1.38286	0.00015	0.00239596
Trim68	1.38427	0.00225	0.0201143
Casd1	1.38496	0.0001	0.00170036
Gabre	1.38617	0.00175	0.0165598
Rsu1	1.38652	5e-05	0.000920569
Prom1	1.38653	0.00045	0.0058381
Fgfr4	1.38674	0.00235	0.0207091
Gas7	1.38908	0.00065	0.00774126
Cdh13	1.38946	0.0025	0.0216555
Prph	1.39421	0.0009	0.0100225
Anxa1	1.39671	5e-05	0.000920569
Ppp1r9a	1.39749	5e-05	0.000920569
Ache	1.39808	0.001	0.0108558
Pik3ap1	1.39913	0.00035	0.00481741
Ly6a	1.40133	5e-05	0.000920569
Arid5b	1.40324	0.001	0.0108558
Pdlim4	1.40327	0.00135	0.0136846
Trio	1.40328	5e-05	0.000920569
Atoh1	1.40392	5e-05	0.000920569
Zfp318	1.40431	5e-05	0.000920569
Zfp37	1.40432	0.0017	0.0162052
Cxcl12	1.40479	5e-05	0.000920569
Gpam	1.40502	0.00015	0.00239596
Atp2b4	1.40603	5e-05	0.000920569
Hgfac	1.40696	5e-05	0.000920569
Mapt	1.4093	0.00115	0.0120788
Cfd	1.41095	5e-05	0.000920569
Hrh1	1.41265	0.00085	0.00962387
Sparcl1	1.41363	5e-05	0.000920569
Nupr1	1.41604	5e-05	0.000920569
Ffar2	1.41661	0.00025	0.00363061
Retn	1.41718	0.0001	0.00170036
Fkbp5	1.41855	5e-05	0.000920569
Slc25a48	1.41981	5e-05	0.000920569
Fez1	1.42063	0.0049	0.0366843
Sh3bgrl2	1.42255	5e-05	0.000920569
Tcf23	1.4236	0.00145	0.014311
Wls	1.42587	5e-05	0.000920569
Tbc1d2	1.43183	5e-05	0.000920569
Il6ra	1.43206	0.00145	0.014311
Xylt1	1.43237	0.00105	0.0112442
Sh3kbp1	1.43274	0.00045	0.0058381
Serpina3c	1.4335	0.00635	0.0446287
Rarg	1.43748	0.00045	0.0058381
Retnla	1.4378	0.00095	0.0104324
Mrap	1.44444	0.00175	0.0165598
Rapgef5	1.44448	0.00045	0.0058381
Slc10a2	1.44525	0.0007	0.00825385
L1cam	1.44593	0.0005	0.00635357
Snap25	1.44791	0.00095	0.0104324
Angel1	1.44881	0.0025	0.0216555
Kcnj8	1.44884	5e-05	0.000920569
Gstm2	1.44894	5e-05	0.000920569
Sorbs2	1.45114	5e-05	0.000920569
Gm609	1.45136	0.0014	0.0140118
Ddah1	1.45159	0.0022	0.0197417
Tpd52l1	1.45217	0.0023	0.0204457
Pls3	1.45418	5e-05	0.000920569
Mettl7a1	1.45514	5e-05	0.000920569
Ebf1	1.4557	0.00535	0.0390268
Gne	1.45693	5e-05	0.000920569
Col5a3	1.45711	0.00035	0.00481741
Creb3l4	1.45744	0.00015	0.00239596
Mga	1.45792	5e-05	0.000920569
Zbtb20	1.46108	0.00035	0.00481741
Fam46b	1.46164	0.0023	0.0204457
Prkaa2	1.46264	5e-05	0.000920569
Fam26e	1.46308	0.00235	0.0207091
Hmga2	1.46648	0.001	0.0108558
Cldn2	1.46939	5e-05	0.000920569
Phf19	1.47089	0.00265	0.0227198
Tagln	1.47111	5e-05	0.000920569
Epdr1	1.47255	0.00065	0.00774126
Aph1b	1.47429	0.0004	0.00536045
Eef1a2	1.47537	0.00545	0.0395535
Bves	1.47735	0.00685	0.0470508
Slc5a3	1.47761	0.00145	0.014311
Atp2a3	1.48477	5e-05	0.000920569
Itih5	1.48795	5e-05	0.000920569
Fam124a	1.48907	0.0022	0.0197417
5031414D18Rik	1.49006	0.0066	0.0458873
Cd9	1.49095	5e-05	0.000920569
Ift80	1.49461	0.0002	0.00304754
Serpini1	1.49743	0.0058	0.041753
Afap1	1.49744	0.0001	0.00170036
Ccl22	1.49937	0.0012	0.0124933
Myo19	1.50823	5e-05	0.000920569
Itga5	1.50851	5e-05	0.000920569
Il21r	1.50982	0.00125	0.0128913
Gm38244	1.51212	0.0009	0.0100225
Syt1	1.5165	0.00065	0.00774126
Rap1gap	1.51843	5e-05	0.000920569
Galnt5	1.51931	0.00025	0.00363061
Nt5dc3	1.52176	0.0004	0.00536045
Rab3c	1.52194	0.00085	0.00962387
Scd2	1.52272	5e-05	0.000920569
Fam189a2	1.52337	5e-05	0.000920569
Stmn3	1.52354	0.00125	0.0128913
Mfhas1	1.52915	5e-05	0.000920569
Atp2c2	1.53083	5e-05	0.000920569
2510009E07Rik	1.53247	5e-05	0.000920569
Ano1	1.53493	5e-05	0.000920569
Gal	1.54116	0.00115	0.0120788
Sgcd	1.5415	0.0012	0.0124933
Myh11	1.54156	5e-05	0.000920569
Klhl13	1.54298	0.00145	0.014311
S100a14	1.54385	0.00015	0.00239596
Kit	1.54454	0.0001	0.00170036
Gpr20	1.54613	0.00085	0.00962387
Rian	1.55231	5e-05	0.000920569
Ehf	1.55592	5e-05	0.000920569
Ogn	1.55721	5e-05	0.000920569
Isg20	1.55742	0.0002	0.00304754
Ffar4	1.55831	0.0004	0.00536045
B3galt5	1.55907	5e-05	0.000920569
Tppp	1.56021	5e-05	0.000920569
Nrep	1.56303	5e-05	0.000920569
Zfp939	1.5668	0.00085	0.00962387
Fam120c	1.56933	0.0019	0.0176276
Agpat4	1.5711	0.0001	0.00170036
Gm42566	1.57486	0.00675	0.0466566
Armcx1	1.57505	0.00045	0.0058381
Ptprn2	1.57684	5e-05	0.000920569
Gm10093	1.57919	0.0054	0.0393109
Spdef	1.58001	5e-05	0.000920569
Casc4	1.58717	5e-05	0.000920569
Gm830	1.58843	0.00055	0.00685429
Mpst	1.59008	5e-05	0.000920569
Selenbp2	1.59061	0.00375	0.029683
Rgl3	1.59405	0.0019	0.0176276
Saa3	1.59507	0.00245	0.0213393
Ybx2	1.59548	0.00385	0.0303395
Filip1l	1.59565	5e-05	0.000920569
Dpysl3	1.5992	5e-05	0.000920569
1810041L15Rik	1.60368	0.0001	0.00170036
Plagl1	1.60504	5e-05	0.000920569
Ccl8	1.60804	0.00565	0.0408591
Clec14a	1.60877	0.00045	0.0058381
Steap4	1.61312	0.0002	0.00304754
Klhdc8a	1.61496	0.00165	0.0158882
Chrm1	1.61571	0.00025	0.00363061
Nkain1	1.61848	0.00055	0.00685429
Acot1	1.61904	0.0007	0.00825385
S100a6	1.61944	5e-05	0.000920569
Zcchc12	1.62051	0.0015	0.0147228
Zfp612	1.62392	0.00255	0.0219949
Mks1	1.63031	0.0016	0.0155117
6330403A02Rik	1.63112	5e-05	0.000920569
Slc16a7	1.63207	0.0032	0.0261437
Dgkh	1.63589	0.00055	0.00685429
Nsg2	1.63946	5e-05	0.000920569
Celsr1	1.6438	5e-05	0.000920569
B3gnt5	1.64925	0.00025	0.00363061
Kif12	1.64927	5e-05	0.000920569
Foxa1	1.65155	5e-05	0.000920569
Adam23	1.65283	0.00095	0.0104324
Cyp3a44	1.65357	5e-05	0.000920569
Plin1	1.65404	5e-05	0.000920569
Prss23os	1.65514	0.00175	0.0165598
Bace2	1.66074	5e-05	0.000920569
Cd44	1.66261	5e-05	0.000920569
Igkv6-25	1.66357	0.0059	0.0423657
Scara5	1.66404	0.00055	0.00685429
Mettl7b	1.66532	5e-05	0.000920569
2610203C20Rik	1.67191	5e-05	0.000920569
Cd19	1.67342	5e-05	0.000920569
P2ry4	1.67443	0.0024	0.0210196
F13a1	1.67489	0.0005	0.00635357
Chl1	1.67512	0.0009	0.0100225
Slc40a1	1.67673	5e-05	0.000920569
Capn5	1.68057	5e-05	0.000920569
Fam65b	1.6831	0.0002	0.00304754
Kcnn3	1.68326	0.0001	0.00170036
S1pr1	1.68765	0.0001	0.00170036
Wdr60	1.68955	0.0003	0.00424836
Blk	1.69007	0.00115	0.0120788
Dapk1	1.69151	5e-05	0.000920569
Plcb4	1.6916	5e-05	0.000920569
Tmem100	1.69283	0.00505	0.0375113
Cgnl1	1.69487	0.0004	0.00536045
Anks6	1.69929	0.0009	0.0100225
Nrp2	1.70103	5e-05	0.000920569
C1qtnf3	1.70128	0.0004	0.00536045
Piwil4	1.70145	0.0007	0.00825385
Pde4b	1.70434	5e-05	0.000920569
Tbc1d4	1.70649	5e-05	0.000920569
Vldlr	1.7081	5e-05	0.000920569
Bank1	1.7201	0.00035	0.00481741
Tnfrsf13c	1.72233	0.00135	0.0136846
Tfcp2l1	1.72367	5e-05	0.000920569
Cxcr5	1.72541	0.00085	0.00962387
Slc15a2	1.72603	0.00025	0.00363061
Fam107a	1.72969	0.00275	0.0233103
Chrna3	1.7307	0.00075	0.00869218
Syt4	1.73452	0.00045	0.0058381
Plod2	1.73627	5e-05	0.000920569
Ces1d	1.75729	5e-05	0.000920569
Actg2	1.76026	5e-05	0.000920569
Srl	1.76079	0.0005	0.00635357
Tmem200b	1.76395	0.0008	0.00916715
Ighg3	1.77087	5e-05	0.000920569
Palmd	1.77513	0.00165	0.0158882
Chst8	1.77718	0.0029	0.0242211
Fzd8	1.77956	0.0002	0.00304754
Syt7	1.7806	5e-05	0.000920569
Hsbp1l1	1.78387	0.0025	0.0216555
Padi2	1.78454	5e-05	0.000920569
Ppp1r3b	1.78618	5e-05	0.000920569
Fcho1	1.78848	5e-05	0.000920569
Rhbdl3	1.79072	0.00025	0.00363061
Calb2	1.79348	0.00025	0.00363061
Cpa2	1.79461	0.006	0.042803
Epha7	1.80159	0.00045	0.0058381
Zbtb32	1.805	0.0041	0.0317644
Klhdc1	1.80525	0.00265	0.0227198
Hunk	1.80907	5e-05	0.000920569
Ceacam10	1.80932	0.0002	0.00304754
5330417C22Rik	1.8118	5e-05	0.000920569
Mecom	1.81278	5e-05	0.000920569
Ern2	1.81405	5e-05	0.000920569
Epb41l1	1.81837	5e-05	0.000920569
Ighm	1.81871	0.0012	0.0124933
Bmp3	1.81905	5e-05	0.000920569
Zfp532	1.82091	0.0001	0.00170036
Arhgef28	1.82318	5e-05	0.000920569
Cnn1	1.82535	5e-05	0.000920569
Vps13c	1.8348	5e-05	0.000920569
Tcf7l1	1.83655	0.00105	0.0112442
Ceacam1	1.8411	0.00015	0.00239596
Paqr8	1.84134	5e-05	0.000920569
Pdzk1ip1	1.84188	5e-05	0.000920569
Traf1	1.84308	5e-05	0.000920569
Nr4a1	1.86571	5e-05	0.000920569
Krt84	1.86961	0.0057	0.0411371
Csf2rb2	1.87124	0.00025	0.00363061
Map2	1.87386	5e-05	0.000920569
Acot2	1.87626	5e-05	0.000920569
Car8	1.88361	5e-05	0.000920569
March3	1.88997	0.00145	0.014311
Treml2	1.89447	0.00045	0.0058381
St3gal3	1.89755	5e-05	0.000920569
Ccdc88a	1.89874	0.00035	0.00481741
Tmem44	1.90099	0.0002	0.00304754
Creb3l1	1.90776	5e-05	0.000920569
Stc2	1.91704	5e-05	0.000920569
Htr4	1.92237	0.00085	0.00962387
Slc1a4	1.92335	5e-05	0.000920569
Thsd4	1.92345	5e-05	0.000920569
Inpp5j	1.92438	5e-05	0.000920569
Slc35a1	1.92767	5e-05	0.000920569
Mptx1	1.92919	0.00065	0.00774126
Aspg	1.93184	5e-05	0.000920569
Dnase1l2	1.93348	0.0005	0.00635357
Vat1l	1.9337	0.00095	0.0104324
Cpn1	1.9396	5e-05	0.000920569
Bbs7	1.94096	0.00015	0.00239596
Slc36a4	1.94155	5e-05	0.000920569
Saa1	1.94188	5e-05	0.000920569
Hoxd8	1.94523	0.00275	0.0233103
AB124611	1.94626	0.0059	0.0423657
Zfp462	1.95147	0.0006	0.00729846
C1qtnf6	1.95468	5e-05	0.000920569
Folr2	1.95544	0.00275	0.0233103
Chst3	1.95764	5e-05	0.000920569
Sytl4	1.95866	5e-05	0.000920569
E230001N04Rik	1.95973	0.0022	0.0197417
Cd8b1	1.96589	0.00045	0.0058381
Enpp2	1.96619	5e-05	0.000920569
H2-Ob	1.97454	5e-05	0.000920569
Cutal	1.97491	0.0014	0.0140118
Grap2	1.97875	5e-05	0.000920569
Fam49a	1.97918	5e-05	0.000920569
Thbs2	1.98344	5e-05	0.000920569
Ighd	1.98526	5e-05	0.000920569
Art2a-ps	1.98564	5e-05	0.000920569
Celsr2	1.99621	0.00135	0.0136846
A430105I19Rik	1.99665	5e-05	0.000920569
Mir143hg	1.99966	0.00185	0.0172877
Cracr2a	2.00188	0.00135	0.0136846
Itga2	2.00221	5e-05	0.000920569
Napb	2.00222	0.0001	0.00170036
Clec2i	2.00904	0.00375	0.029683
Serpinb5	2.01173	0.0001	0.00170036
Satb1	2.0136	5e-05	0.000920569
Ncoa7	2.02771	5e-05	0.000920569
Fscn1	2.02857	0.0001	0.00170036
Zan	2.038	0.0052	0.0382264
Tacr2	2.0425	0.002	0.018352
Slc2a1	2.05108	5e-05	0.000920569
Hspa1a	2.05314	0.0004	0.00536045
Cacna2d2	2.05675	5e-05	0.000920569
Hoxb4	2.05896	5e-05	0.000920569
Snhg11	2.06414	0.00015	0.00239596
Cbr2	2.06592	0.00235	0.0207091
Fam64a	2.07139	0.00065	0.00774126
Klhdc7a	2.08084	5e-05	0.000920569
Parm1	2.0812	5e-05	0.000920569
Tmem35	2.08418	0.00025	0.00363061
Pacsin1	2.08484	5e-05	0.000920569
Btla	2.08559	5e-05	0.000920569
Dpp10	2.09494	0.00095	0.0104324
Hspa1b	2.1047	5e-05	0.000920569
Myl1	2.10493	0.00025	0.00363061
Endod1	2.11122	5e-05	0.000920569
Sprr1a	2.11704	5e-05	0.000920569
Zfp667	2.1185	0.0001	0.00170036
Fam43a	2.13857	5e-05	0.000920569
Emp2	2.14262	5e-05	0.000920569
Fhl1	2.14379	5e-05	0.000920569
Tmem174	2.15028	0.0022	0.0197417
Tspan33	2.15955	5e-05	0.000920569
Wif1	2.15984	0.0017	0.0162052
Tmem171	2.16529	5e-05	0.000920569
Hsd3b3	2.17143	5e-05	0.000920569
Stard5	2.17604	0.0001	0.00170036
Cryz	2.178	5e-05	0.000920569
Ighg2b	2.17827	5e-05	0.000920569
Postn	2.18151	5e-05	0.000920569
Tubb4a	2.18182	0.0006	0.00729846
Arhgap24	2.18187	5e-05	0.000920569
Ptpro	2.18588	5e-05	0.000920569
Sstr1	2.18818	5e-05	0.000920569
Ccl21a	2.1918	5e-05	0.000920569
Hoxa7	2.19288	0.0044	0.0335949
Saa2	2.19669	0.0002	0.00304754
Rit2	2.20022	0.0002	0.00304754
Cd209b	2.20479	0.0002	0.00304754
Kcnma1	2.2082	5e-05	0.000920569
Akr1b8	2.21949	5e-05	0.000920569
Cbr3	2.22029	5e-05	0.000920569
Sprr2a2	2.22512	0.0039	0.0306149
Tlr1	2.22599	5e-05	0.000920569
Ms4a4b	2.23148	0.0006	0.00729846
Il17re	2.25278	5e-05	0.000920569
Celf6	2.25398	0.00035	0.00481741
Cd2	2.25678	5e-05	0.000920569
Kctd17	2.2614	5e-05	0.000920569
Apod	2.26249	0.0001	0.00170036
Dhrs9	2.26616	5e-05	0.000920569
Phf11b	2.26904	0.0012	0.0124933
Pitpnm3	2.27403	5e-05	0.000920569
Pde2a	2.28582	5e-05	0.000920569
Penk	2.30046	5e-05	0.000920569
Srgap3	2.30397	5e-05	0.000920569
Sidt1	2.31124	5e-05	0.000920569
Aldh3b2	2.31171	0.0002	0.00304754
Bex4	2.32918	0.00465	0.0351081
Hsd3b2	2.33143	0.00125	0.0128913
Prnp	2.34061	5e-05	0.000920569
Gcnt1	2.34347	5e-05	0.000920569
Fam161a	2.34441	5e-05	0.000920569
Hk1	2.34961	5e-05	0.000920569
Gna14	2.35361	5e-05	0.000920569
Ldlrad3	2.35703	5e-05	0.000920569
Ces2b	2.35959	5e-05	0.000920569
Hoxb7	2.37054	5e-05	0.000920569
Fam129a	2.385	5e-05	0.000920569
Satb2	2.38745	5e-05	0.000920569
Pla2g10	2.38957	5e-05	0.000920569
Gm14391	2.39027	5e-05	0.000920569
Ak4	2.39308	5e-05	0.000920569
A430078G23Rik	2.40213	5e-05	0.000920569
Mgll	2.40259	5e-05	0.000920569
Setbp1	2.42277	5e-05	0.000920569
Il1rn	2.4239	5e-05	0.000920569
B3gnt6	2.43413	5e-05	0.000920569
Tlr4	2.43791	5e-05	0.000920569
Gsdmc4	2.45078	5e-05	0.000920569
Epn3	2.46327	5e-05	0.000920569
Siglec1	2.46973	5e-05	0.000920569
Gm8989	2.48013	5e-05	0.000920569
Acacb	2.48781	5e-05	0.000920569
Fcer2a	2.49397	0.0066	0.0458872
Chrnb4	2.49522	5e-05	0.000920569
C2cd4b	2.50097	0.0029	0.0242211
Zbtb10	2.51644	5e-05	0.000920569
Gm11496	2.54161	0.00375	0.029683
Mboat1	2.56778	5e-05	0.000920569
Tagln3	2.57936	0.0048	0.0360684
Apol6	2.60707	5e-05	0.000920569
Vav3	2.61135	5e-05	0.000920569
Aim2	2.61362	5e-05	0.000920569
Sema3c	2.61398	5e-05	0.000920569
Sned1	2.61624	0.00125	0.0128913
[truncated: 109 more rows]

## Sheet: WT EtOH vs WT PF
	WT EtOH vs WT PF
gene	log2(fold_change)	p_value	q_value
Lct	-10.807	5e-05	0.00128109
Gata4	-7.08358	5e-05	0.00128109
Plb1	-7.03237	5e-05	0.00128109
Slc23a1	-6.54379	0.0022	0.0307049
Ugt2a3	-6.31964	5e-05	0.00128109
Fabp1	-6.12505	5e-05	0.00128109
Slc2a2	-5.43242	5e-05	0.00128109
Cyp2b10	-5.33819	5e-05	0.00128109
Ighv4-1	-5.14196	5e-05	0.00128109
Dnase1	-5.07502	5e-05	0.00128109
Igkv4-79	-5.0278	0.00075	0.0130517
Gimd1	-4.97979	5e-05	0.00128109
Enpp7	-4.67261	5e-05	0.00128109
Enpp3	-4.65534	5e-05	0.00128109
Acot12	-4.51697	0.00285	0.0376216
Gm10680	-4.36614	0.00025	0.00525227
Apoa4	-4.35991	5e-05	0.00128109
Hsd17b6	-4.35163	5e-05	0.00128109
Apoc2	-4.3115	5e-05	0.00128109
Ighv2-3	-4.00887	5e-05	0.00128109
Igkv4-51	-3.91373	0.00075	0.0130517
Slc5a4b	-3.8377	5e-05	0.00128109
Gip	-3.8341	5e-05	0.00128109
Apoc3	-3.75561	5e-05	0.00128109
Npl	-3.60643	5e-05	0.00128109
Leap2	-3.48364	5e-05	0.00128109
Efr3b	-3.40094	5e-05	0.00128109
Nr1i3	-3.39209	0.0005	0.00940854
Adh6a	-3.28704	5e-05	0.00128109
Slc28a1	-3.27871	5e-05	0.00128109
Adora2b	-3.27061	5e-05	0.00128109
Aqp3	-3.20189	5e-05	0.00128109
Igkv4-50	-3.14463	0.0029	0.038209
Ighv8-8	-3.03078	5e-05	0.00128109
Slc25a45	-3.02282	5e-05	0.00128109
Acsm5	-2.9821	5e-05	0.00128109
Rbp2	-2.9472	5e-05	0.00128109
Ighv1-11	-2.91647	0.00035	0.00701364
Igkv13-84	-2.89069	0.0005	0.00940854
Ighv8-5	-2.87565	5e-05	0.00128109
Asah2	-2.84397	5e-05	0.00128109
Vwce	-2.82892	5e-05	0.00128109
Igkv4-91	-2.79445	5e-05	0.00128109
Barx2	-2.78333	5e-05	0.00128109
Sphk1	-2.74124	5e-05	0.00128109
Igkv4-57-1	-2.71831	5e-05	0.00128109
Bst1	-2.70775	5e-05	0.00128109
G6pc	-2.68175	5e-05	0.00128109
Cyp3a11	-2.67264	5e-05	0.00128109
Ighv6-3	-2.65445	5e-05	0.00128109
Tm4sf5	-2.65208	5e-05	0.00128109
Trim38	-2.64998	5e-05	0.00128109
Igkv6-14	-2.58615	0.0001	0.00236173
Ighv1-42	-2.58255	0.0003	0.00615377
Spns2	-2.48774	5e-05	0.00128109
Ighv1-18	-2.47151	5e-05	0.00128109
Prrx1	-2.46695	5e-05	0.00128109
Ms4a10	-2.42309	5e-05	0.00128109
Ighv6-6	-2.42158	5e-05	0.00128109
Ighv1-5	-2.4076	5e-05	0.00128109
Slc2a7	-2.39967	5e-05	0.00128109
Rdh7	-2.39716	5e-05	0.00128109
Spns3	-2.37952	5e-05	0.00128109
Igkv9-120	-2.32146	5e-05	0.00128109
Ighv1-77	-2.18229	0.00015	0.00335976
Gm21498	-2.12388	5e-05	0.00128109
Ighv3-5	-2.11545	0.0004	0.00780169
Arg2	-2.08033	5e-05	0.00128109
Igkv6-15	-2.04677	5e-05	0.00128109
Slc36a1	-2.0325	5e-05	0.00128109
Slc5a4a	-2.0224	5e-05	0.00128109
Reg1	-2.01251	5e-05	0.00128109
Igkv8-16	-1.99322	0.0009	0.015004
Creb3l3	-1.99116	5e-05	0.00128109
Igkv2-137	-1.96463	5e-05	0.00128109
Fam213a	-1.96053	5e-05	0.00128109
Sp5	-1.94747	5e-05	0.00128109
Gpr39	-1.94218	5e-05	0.00128109
Il33	-1.93963	5e-05	0.00128109
Rragd	-1.93896	5e-05	0.00128109
Mme	-1.92752	5e-05	0.00128109
Ano6	-1.92407	5e-05	0.00128109
Ighv1-50	-1.91682	5e-05	0.00128109
Igkv8-30	-1.91506	5e-05	0.00128109
Gm9992	-1.90702	5e-05	0.00128109
Slc5a12	-1.90689	5e-05	0.00128109
Ubd	-1.85667	5e-05	0.00128109
Ighv1-39	-1.85648	5e-05	0.00128109
1810055G02Rik	-1.85267	5e-05	0.00128109
Nudt5	-1.85021	5e-05	0.00128109
BC089597	-1.83973	0.0005	0.00940854
Aadac	-1.817	5e-05	0.00128109
Slc28a2	-1.81358	5e-05	0.00128109
Igkv3-12	-1.8128	5e-05	0.00128109
Igkv16-104	-1.8127	5e-05	0.00128109
Ada	-1.80961	5e-05	0.00128109
Iglc3	-1.78919	0.00305	0.0398077
Mical1	-1.77753	5e-05	0.00128109
Rgn	-1.77753	0.0001	0.00236173
Cyp4v3	-1.76683	5e-05	0.00128109
Igkv12-44	-1.76188	5e-05	0.00128109
Ephx2	-1.75245	5e-05	0.00128109
Fbln1	-1.74909	5e-05	0.00128109
Nt5e	-1.7336	5e-05	0.00128109
Adh1	-1.72514	5e-05	0.00128109
Ptgr1	-1.72029	5e-05	0.00128109
Ighv1-7	-1.71931	5e-05	0.00128109
Rnf208	-1.70855	5e-05	0.00128109
Slc34a3	-1.70212	0.00245	0.033653
Slc46a1	-1.702	5e-05	0.00128109
Ighv1-69	-1.70088	0.00045	0.00861952
Fabp2	-1.69422	0.00085	0.0143951
Smpdl3b	-1.69249	5e-05	0.00128109
1810046K07Rik	-1.68973	5e-05	0.00128109
Ighv1-34	-1.68903	5e-05	0.00128109
Gm26840	-1.68027	0.0001	0.00236173
Casp6	-1.67653	5e-05	0.00128109
Vwa1	-1.66551	5e-05	0.00128109
Dao	-1.66443	5e-05	0.00128109
Pxdc1	-1.66124	5e-05	0.00128109
Sec14l2	-1.65917	5e-05	0.00128109
Slc7a8	-1.65632	5e-05	0.00128109
Ighv1-12	-1.63593	5e-05	0.00128109
Lcn2	-1.63376	5e-05	0.00128109
I830077J02Rik	-1.63364	0.00155	0.0230212
Fam169b	-1.62828	0.00035	0.00701364
Tsku	-1.6281	5e-05	0.00128109
Slc5a11	-1.62678	5e-05	0.00128109
Plpp1	-1.62512	5e-05	0.00128109
Ighv1-82	-1.62204	5e-05	0.00128109
Cyp2d26	-1.60296	5e-05	0.00128109
Khk	-1.59022	5e-05	0.00128109
Mroh7	-1.58715	0.0014	0.0212015
Igkv4-59	-1.5781	5e-05	0.00128109
Cdr2	-1.57723	5e-05	0.00128109
Ighv5-4	-1.57677	0.00025	0.00525227
Ace	-1.57667	5e-05	0.00128109
Anxa13	-1.57417	5e-05	0.00128109
Fbp1	-1.55834	5e-05	0.00128109
Gstm6	-1.55323	5e-05	0.00128109
Ighv1-22	-1.5484	5e-05	0.00128109
Ifi27l2b	-1.54593	5e-05	0.00128109
Sis	-1.53832	0.00285	0.0376216
Apol9a	-1.51838	5e-05	0.00128109
Slc16a3	-1.51392	5e-05	0.00128109
Igkv10-94	-1.51339	5e-05	0.00128109
Cda	-1.50699	5e-05	0.00128109
Fam132a	-1.50497	5e-05	0.00128109
Gm13710	-1.48995	0.0022	0.0307049
Igkv8-19	-1.48859	0.0001	0.00236173
Soat2	-1.47738	5e-05	0.00128109
Kcnk10	-1.47281	0.0001	0.00236173
Tlcd2	-1.45735	0.00235	0.0324721
Igkv10-96	-1.44342	5e-05	0.00128109
Plekhf1	-1.44227	5e-05	0.00128109
Homer2	-1.43259	0.0005	0.00940854
Rab30	-1.42983	5e-05	0.00128109
Gm11127	-1.42962	5e-05	0.00128109
Creb3l2	-1.42389	5e-05	0.00128109
Hba-a1	-1.41817	0.00025	0.00525227
Arl14	-1.41775	5e-05	0.00128109
Lypd1	-1.41576	5e-05	0.00128109
Hba-a2	-1.41278	0.00175	0.0254208
Ighv1-53	-1.39874	5e-05	0.00128109
Igf2	-1.39706	0.0017	0.0248766
Mmp9	-1.37931	0.00295	0.0386843
Slc35c2	-1.37696	5e-05	0.00128109
Gstm3	-1.35625	5e-05	0.00128109
Slc14a1	-1.34299	0.00065	0.0115874
Cml5	-1.33851	5e-05	0.00128109
Tkfc	-1.33751	5e-05	0.00128109
Dhrs1	-1.33653	5e-05	0.00128109
Glyctk	-1.33588	5e-05	0.00128109
Igkv1-110	-1.33356	5e-05	0.00128109
Cyp2c68	-1.32881	5e-05	0.00128109
Sgpl1	-1.32649	5e-05	0.00128109
Sulf2	-1.31408	5e-05	0.00128109
Smim24	-1.30857	5e-05	0.00128109
H2-Q2	-1.29917	5e-05	0.00128109
Tmem86a	-1.29898	5e-05	0.00128109
Hbb-bs	-1.29811	5e-05	0.00128109
Apoa1	-1.29405	0.00285	0.0376216
Maob	-1.28765	5e-05	0.00128109
Trib3	-1.28356	5e-05	0.00128109
Ighv9-4	-1.28104	0.0003	0.00615377
Nat8	-1.27815	5e-05	0.00128109
Scp2-ps2	-1.27219	0.0003	0.00615377
Gm7849	-1.26924	5e-05	0.00128109
Gramd1c	-1.26684	5e-05	0.00128109
Anxa4	-1.26287	5e-05	0.00128109
Ighv1-64	-1.26106	5e-05	0.00128109
Slc9a3	-1.26076	5e-05	0.00128109
Gpr155	-1.25968	0.00105	0.0168766
H2-Q1	-1.25955	5e-05	0.00128109
Ltb4r1	-1.25947	0.00045	0.00861952
Acot11	-1.25915	5e-05	0.00128109
2210019I11Rik	-1.25313	0.00305	0.0398077
Mdh2	-1.24231	5e-05	0.00128109
Smlr1	-1.24136	5e-05	0.00128109
Mro	-1.23602	0.00015	0.00335976
Car13	-1.23576	5e-05	0.00128109
Cnpy1	-1.23393	5e-05	0.00128109
Mttp	-1.23062	5e-05	0.00128109
Myrf	-1.2189	5e-05	0.00128109
Kcnj2	-1.21306	5e-05	0.00128109
Slpi	-1.21286	5e-05	0.00128109
Acbd4	-1.21146	5e-05	0.00128109
Mfsd2a	-1.20367	5e-05	0.00128109
Glud1	-1.20287	5e-05	0.00128109
Cyb5r3	-1.20232	5e-05	0.00128109
2010107G12Rik	-1.19997	5e-05	0.00128109
Tigd3	-1.19781	0.0017	0.0248766
Bri3bp	-1.19692	0.00165	0.0242986
Clca3a1	-1.19426	5e-05	0.00128109
Unc93a	-1.19365	5e-05	0.00128109
1700016C15Rik	-1.19204	0.00195	0.0278311
Ttll2	-1.19182	0.0001	0.00236173
Guca2b	-1.19109	5e-05	0.00128109
Slc2a5	-1.18621	5e-05	0.00128109
Dnpep	-1.1792	5e-05	0.00128109
Igsf23	-1.17236	5e-05	0.00128109
Prap1	-1.17169	5e-05	0.00128109
Aldob	-1.16564	5e-05	0.00128109
Ormdl3	-1.15963	5e-05	0.00128109
Ighv1-26	-1.15803	5e-05	0.00128109
Tm4sf4	-1.15774	5e-05	0.00128109
3300005D01Rik	-1.15763	0.0007	0.0123205
Acy3	-1.15091	5e-05	0.00128109
Cyp3a25	-1.14971	5e-05	0.00128109
Aldh4a1	-1.14898	5e-05	0.00128109
Alppl2	-1.14861	0.00185	0.0266504
Ptafr	-1.14407	0.0006	0.010906
Acsl5	-1.13979	5e-05	0.00128109
Mafb	-1.13484	5e-05	0.00128109
Eepd1	-1.1307	5e-05	0.00128109
Faah	-1.1279	5e-05	0.00128109
AY761184	-1.12685	5e-05	0.00128109
Ltb4r2	-1.12464	0.00035	0.00701364
Gramd2	-1.12352	0.0008	0.0138179
Nek6	-1.11846	0.0009	0.015004
AI427809	-1.11686	5e-05	0.00128109
Sult1b1	-1.11069	5e-05	0.00128109
Ighv10-3	-1.10707	0.00345	0.0434362
Atp7b	-1.10585	5e-05	0.00128109
Treh	-1.10162	5e-05	0.00128109
St3gal6	-1.09986	5e-05	0.00128109
Igkv8-24	-1.09862	5e-05	0.00128109
Gm37324	-1.09225	5e-05	0.00128109
Igkv15-103	-1.08859	5e-05	0.00128109
Bpnt1	-1.08625	5e-05	0.00128109
Lpar2	-1.07958	0.00045	0.00861952
Mfsd7b	-1.07791	5e-05	0.00128109
Cgref1	-1.07476	5e-05	0.00128109
Bco2	-1.0736	5e-05	0.00128109
Ighv5-9	-1.07337	0.00345	0.0434362
Dll1	-1.059	0.0002	0.00431944
Alpi	-1.05549	5e-05	0.00128109
Gm14866	-1.04852	0.0037	0.0458358
Gm10499	-1.04628	5e-05	0.00128109
Ly6d	-1.04511	5e-05	0.00128109
Spink1	-1.0365	5e-05	0.00128109
Pipox	-1.03365	5e-05	0.00128109
B4galnt4	-1.03172	5e-05	0.00128109
Sec22c	-1.02997	0.0011	0.0175987
Bambi-ps1	-1.02561	5e-05	0.00128109
Cck	-1.01837	0.00055	0.0101432
Reep6	-1.01166	5e-05	0.00128109
Edn2	-1.01072	5e-05	0.00128109
Apol10b	-1.00261	0.0001	0.00236173
Tmem86b	-1.00182	5e-05	0.00128109
Dgat1	-0.99938	5e-05	0.00128109
Entpd7	-0.99859	0.0002	0.00431944
Slc5a1	-0.997863	0.0004	0.00780169
Mogat2	-0.990438	5e-05	0.00128109
H2-Eb2	-0.988531	0.00195	0.0278311
Cyp2u1	-0.987203	5e-05	0.00128109
Gdpd2	-0.984781	5e-05	0.00128109
4933404O12Rik	-0.984623	0.00085	0.0143951
Agmo	-0.984167	5e-05	0.00128109
Cyp3a13	-0.976585	5e-05	0.00128109
Cldn15	-0.974068	5e-05	0.00128109
Gch1	-0.962042	5e-05	0.00128109
Cfi	-0.960103	0.0016	0.0236123
Snx20	-0.95606	5e-05	0.00128109
Ifi35	-0.953948	5e-05	0.00128109
Aldh1a3	-0.953415	5e-05	0.00128109
Kctd14	-0.953178	0.00055	0.0101432
Lap3	-0.952208	5e-05	0.00128109
Isg15	-0.951666	5e-05	0.00128109
Ckmt1	-0.949922	5e-05	0.00128109
Ppp1r35	-0.949322	0.00065	0.0115874
Ube2l6	-0.947232	5e-05	0.00128109
Cox7a1	-0.941185	5e-05	0.00128109
Als2	-0.933556	5e-05	0.00128109
Prr15	-0.932271	5e-05	0.00128109
Pld2	-0.9312	0.00055	0.0101432
Lpgat1	-0.931041	5e-05	0.00128109
Il18	-0.930513	5e-05	0.00128109
2010003K11Rik	-0.926211	5e-05	0.00128109
1600014C10Rik	-0.92306	5e-05	0.00128109
Ddhd2	-0.921906	5e-05	0.00128109
1700019G17Rik	-0.912633	5e-05	0.00128109
Bambi	-0.911985	5e-05	0.00128109
Gsdmd	-0.910212	5e-05	0.00128109
Amn	-0.908998	5e-05	0.00128109
Pter	-0.902519	0.00285	0.0376216
Ighv9-3	-0.895869	0.00325	0.0416738
Defa3	-0.895827	5e-05	0.00128109
Rnase1	-0.893529	0.0006	0.010906
Gde1	-0.892203	5e-05	0.00128109
Abcd1	-0.891202	5e-05	0.00128109
Mt1	-0.890182	5e-05	0.00128109
Zbp1	-0.889612	5e-05	0.00128109
March2	-0.888777	5e-05	0.00128109
Uap1l1	-0.885119	0.0005	0.00940854
Mdh1	-0.870274	0.0002	0.00431944
Igkv1-135	-0.868808	0.0013	0.0201261
Defa5	-0.868761	5e-05	0.00128109
Unc5cl	-0.860487	5e-05	0.00128109
Agpat3	-0.859064	5e-05	0.00128109
Hes2	-0.858802	0.0004	0.00780169
Tmem263	-0.858369	5e-05	0.00128109
Ppfia4	-0.857021	0.00265	0.0357287
Gm7861	-0.854181	5e-05	0.00128109
Epb41l3	-0.852886	5e-05	0.00128109
Cyp2j6	-0.851734	5e-05	0.00128109
Mtfp1	-0.848623	5e-05	0.00128109
Aqp1	-0.848296	5e-05	0.00128109
Acy1	-0.847415	5e-05	0.00128109
Clic1	-0.847301	5e-05	0.00128109
2010001E11Rik	-0.846891	5e-05	0.00128109
Defa-rs1	-0.846667	5e-05	0.00128109
Mlxipl	-0.84607	0.0003	0.00615377
2010106E10Rik	-0.842773	5e-05	0.00128109
Abca1	-0.839014	0.00055	0.0101432
Gm10104	-0.838843	5e-05	0.00128109
H2-Bl	-0.838651	5e-05	0.00128109
Vat1	-0.831178	5e-05	0.00128109
Slc25a15	-0.830391	5e-05	0.00128109
Ciita	-0.828062	0.00085	0.0143951
Gzmb	-0.827874	5e-05	0.00128109
Rilpl2	-0.82567	0.0002	0.00431944
Slc37a4	-0.823672	5e-05	0.00128109
Dgat2	-0.818283	5e-05	0.00128109
Apol9b	-0.818215	0.0013	0.0201261
Tsc22d3	-0.814954	5e-05	0.00128109
Sec24d	-0.814297	5e-05	0.00128109
Defa23	-0.813608	5e-05	0.00128109
Gpx4	-0.810637	5e-05	0.00128109
Exoc3l4	-0.805977	5e-05	0.00128109
Cyb5a	-0.805697	5e-05	0.00128109
Plbd1	-0.804413	5e-05	0.00128109
Lama3	-0.800471	5e-05	0.00128109
Cdc42ep2	-0.797824	5e-05	0.00128109
Mt2	-0.794505	5e-05	0.00128109
Pcyt1a	-0.793363	5e-05	0.00128109
Tmem37	-0.79289	5e-05	0.00128109
Ugt2b36	-0.791569	0.00105	0.0168766
Tnfrsf12a	-0.790873	0.0015	0.0224225
Clec2e	-0.78925	5e-05	0.00128109
B4galt5	-0.788039	5e-05	0.00128109
Scp2	-0.786335	0.0002	0.00431944
Osgin1	-0.784899	5e-05	0.00128109
Cnnm2	-0.780596	0.00365	0.0453783
Dhfr	-0.779174	0.00015	0.00335976
Sgk1	-0.77866	5e-05	0.00128109
Synj2bp	-0.777836	5e-05	0.00128109
Gpd1	-0.774703	5e-05	0.00128109
Btnl2	-0.773872	5e-05	0.00128109
Tmem120a	-0.77224	5e-05	0.00128109
Bmp8a	-0.770035	0.0035	0.0439065
Naprt	-0.76713	5e-05	0.00128109
Samd8	-0.766914	5e-05	0.00128109
2010008C14Rik	-0.757061	0.00285	0.0376216
Akr7a5	-0.756788	5e-05	0.00128109
Angptl4	-0.755543	5e-05	0.00128109
Tmcc1	-0.754946	0.00015	0.00335976
Slc43a2	-0.754239	0.0001	0.00236173
Fam234a	-0.752006	5e-05	0.00128109
Slc3a2	-0.751864	5e-05	0.00128109
Map2k2	-0.750211	5e-05	0.00128109
Slc15a1	-0.749538	5e-05	0.00128109
Slc27a4	-0.748671	0.0002	0.00431944
Glod5	-0.747933	5e-05	0.00128109
Zc3h12d	-0.744833	5e-05	0.00128109
Xpnpep1	-0.744403	0.001	0.0163184
Gm10639	-0.741836	0.0014	0.0212015
Slc6a8	-0.740898	0.00025	0.00525227
Gm8797	-0.736081	0.00145	0.0218396
Xkr9	-0.734183	5e-05	0.00128109
Gnpda1	-0.734049	5e-05	0.00128109
Ccnyl1	-0.733658	0.002	0.0283698
Tha1	-0.729877	0.0003	0.00615377
Slc25a22	-0.729537	0.0001	0.00236173
1190002N15Rik	-0.728248	0.00015	0.00335976
Scoc	-0.724767	5e-05	0.00128109
Galm	-0.724585	5e-05	0.00128109
Tmem238	-0.723461	0.00035	0.00701364
Insl6	-0.723101	0.00125	0.0195042
Fam109a	-0.722338	5e-05	0.00128109
Gm15315	-0.721531	5e-05	0.00128109
Mob3c	-0.720024	5e-05	0.00128109
Gm14850	-0.716642	0.0002	0.00431944
Gm8909	-0.716005	5e-05	0.00128109
B3glct	-0.715638	0.0001	0.00236173
B4galnt1	-0.714961	5e-05	0.00128109
Reg3a	-0.710501	5e-05	0.00128109
Tle1	-0.710324	0.0021	0.0295468
Cyp2d22	-0.710319	0.00015	0.00335976
Slc22a4	-0.709253	0.00055	0.0101432
E430018J23Rik	-0.705093	0.00365	0.0453783
2210407C18Rik	-0.705082	5e-05	0.00128109
Tnfsf13	-0.704238	0.0028	0.0372805
Tmed4	-0.704165	5e-05	0.00128109
Gchfr	-0.703295	0.0001	0.00236173
Isoc1	-0.701336	5e-05	0.00128109
Vnn1	-0.70062	5e-05	0.00128109
Ddc	-0.700551	0.0001	0.00236173
Cyp4b1	-0.700109	5e-05	0.00128109
Rilp	-0.696963	0.0034	0.0430408
Plac8	-0.694955	0.00055	0.0101432
Elmo2	-0.694525	0.00015	0.00335976
Cbr1	-0.693597	5e-05	0.00128109
Slfn2	-0.691643	0.0015	0.0224225
Lpar5	-0.687413	0.00145	0.0218396
Galk1	-0.68566	0.0007	0.0123205
Cxcl16	-0.684669	0.00045	0.00861952
Rcan1	-0.683638	5e-05	0.00128109
Chchd7	-0.682132	5e-05	0.00128109
Rorc	-0.681598	5e-05	0.00128109
Nr1h3	-0.680323	5e-05	0.00128109
Abcb9	-0.680014	0.00315	0.04073
Cerk	-0.67623	5e-05	0.00128109
Gm15293	-0.674134	5e-05	0.00128109
Cd302	-0.673143	0.00015	0.00335976
H2-Ab1	-0.672626	5e-05	0.00128109
Gsta1	-0.672231	5e-05	0.00128109
Cdk18	-0.671904	0.00345	0.0434362
Fahd1	-0.671484	0.0017	0.0248766
Ncln	-0.669926	0.0007	0.0123205
Psmb8	-0.66989	0.00125	0.0195042
Rybp	-0.667602	0.0001	0.00236173
Rnf186	-0.665319	5e-05	0.00128109
Ankrd54	-0.663387	0.0032	0.0411848
Atxn7l3b	-0.662696	5e-05	0.00128109
Pepd	-0.661465	5e-05	0.00128109
Hace1	-0.659268	0.00265	0.0357287
Glrx	-0.658452	5e-05	0.00128109
Tmem41a	-0.657734	5e-05	0.00128109
BC029722	-0.654775	0.001	0.0163184
Sephs2	-0.65446	0.0001	0.00236173
Gpt	-0.653677	0.0001	0.00236173
Larp1b	-0.653371	5e-05	0.00128109
Eci3	-0.653342	0.00015	0.00335976
Bche	-0.652475	5e-05	0.00128109
Gda	-0.652309	0.00065	0.0115874
Plvap	-0.65145	0.00345	0.0434362
Pik3r2	-0.650863	0.00015	0.00335976
Tor1a	-0.650766	0.00085	0.0143951
Slc6a4	-0.649542	0.0015	0.0224225
Tfrc	-0.645349	0.0001	0.00236173
Amdhd2	-0.644976	5e-05	0.00128109
G630090E17Rik	-0.644817	0.00035	0.00701364
Marcksl1	-0.6448	5e-05	0.00128109
Susd2	-0.644737	5e-05	0.00128109
Bpgm	-0.643642	0.0003	0.00615377
Hadh	-0.642771	0.00025	0.00525227
Psme2	-0.641303	5e-05	0.00128109
Hes6	-0.640981	5e-05	0.00128109
Tprkb	-0.639731	0.0005	0.00940854
Slc25a34	-0.638545	0.00035	0.00701364
Id2	-0.638354	0.0001	0.00236173
Tm6sf2	-0.6371	5e-05	0.00128109
Hist1h1c	-0.63668	5e-05	0.00128109
Cideb	-0.633611	5e-05	0.00128109
Ndst1	-0.62793	0.0001	0.00236173
Pccb	-0.627485	5e-05	0.00128109
Cyp4f14	-0.627137	0.00205	0.0289607
Aldh3b1	-0.626298	0.00015	0.00335976
Sar1b	-0.62629	5e-05	0.00128109
Tfg	-0.626177	0.0005	0.00940854
Npc1l1	-0.626023	0.00065	0.0115874
Adipor2	-0.62476	5e-05	0.00128109
Proz	-0.623011	0.00315	0.04073
Pkm	-0.622139	0.00055	0.0101432
Hdhd3	-0.621253	5e-05	0.00128109
Sdsl	-0.621	0.00175	0.0254208
Cmpk2	-0.619947	5e-05	0.00128109
Sbk1	-0.617993	0.0009	0.015004
Fmo4	-0.617799	0.0014	0.0212015
Crot	-0.616612	5e-05	0.00128109
Aplp1	-0.612672	5e-05	0.00128109
Pgam1	-0.611247	5e-05	0.00128109
Ppcs	-0.611243	0.00105	0.0168766
Ctsz	-0.609851	0.0002	0.00431944
Cd74	-0.608396	0.0037	0.0458358
Pla2g12b	-0.608294	5e-05	0.00128109
Cst6	-0.607763	0.0001	0.00236173
Per2	-0.607706	0.0014	0.0212015
Eif1ad	-0.604678	0.0002	0.00431944
Lsm1	-0.604228	0.00055	0.0101432
Naaa	-0.60408	0.00085	0.0143951
Ckb	-0.603489	5e-05	0.00128109
Defa17	-0.603488	5e-05	0.00128109
Por	-0.603335	5e-05	0.00128109
Vipr1	-0.602232	0.0003	0.00615377
Erich4	-0.601741	0.00015	0.00335976
Lypla1	-0.60134	0.00405	0.0493787
Mcfd2	-0.596983	0.00045	0.00861952
Scamp5	-0.595243	5e-05	0.00128109
Tnfaip3	-0.59254	0.0016	0.0236123
Cxcl14	-0.59236	0.00295	0.0386843
Frmd8	-0.5873	0.0005	0.00940854
Scrn2	-0.587057	0.00025	0.00525227
Snx25	-0.586986	0.0007	0.0123205
Fchsd2	-0.58688	0.00085	0.0143951
Bhlha15	-0.58627	0.0026	0.03526
Btnl1	-0.577031	0.0001	0.00236173
Rnf13	-0.574518	0.00015	0.00335976
Plin3	-0.571177	0.0002	0.00431944
Ttc7	-0.570468	0.00105	0.0168766
Prkg2	-0.569884	0.0002	0.00431944
Rcbtb1	-0.569576	0.00225	0.031277
Gzma	-0.569356	0.00025	0.00525227
H2-T3	-0.566459	0.0001	0.00236173
Slc7a15	-0.565497	0.00025	0.00525227
Tubal3	-0.562689	0.00015	0.00335976
Adap1	-0.558812	0.0002	0.00431944
Nfkbiz	-0.558755	0.0001	0.00236173
Edn3	-0.558622	0.0007	0.0123205
Rnf187	-0.554479	0.00025	0.00525227
Tspan13	-0.550706	0.0002	0.00431944
Sult2b1	-0.550607	0.0002	0.00431944
Pdcd6	-0.550388	0.00015	0.00335976
Cnep1r1	-0.549557	0.00065	0.0115874
Pgm1	-0.548956	0.00075	0.0130517
Nfe2l2	-0.546778	0.00015	0.00335976
Slc35f2	-0.54443	0.0001	0.00236173
Sec22b	-0.54307	0.0006	0.010906
Espn	-0.54209	0.00185	0.0266504
Alad	-0.54082	0.001	0.0163184
Tysnd1	-0.539056	0.00155	0.0230212
Neurl3	-0.537945	0.0006	0.010906
Pisd	-0.537935	0.00405	0.0493787
Pgp	-0.536295	0.00095	0.0156126
Tpi1	-0.534874	0.002	0.0283698
Rmdn3	-0.534799	0.00035	0.00701364
Pitpna	-0.534291	0.00155	0.0230212
Apol10a	-0.533663	0.00085	0.0143951
Rps6ka4	-0.53337	0.00035	0.00701364
Ift20	-0.532726	0.0012	0.0188939
Sfxn1	-0.5325	0.0004	0.00780169
Eno1	-0.531434	0.00095	0.0156126
Lysmd3	-0.530901	0.0002	0.00431944
Sowaha	-0.530302	0.00055	0.0101432
Tmem64	-0.530185	0.0036	0.0449175
Yif1a	-0.529864	0.00045	0.00861952
Dlg3	-0.5288	0.0019	0.0272857
Decr1	-0.526977	5e-05	0.00128109
Eif2s3y	-0.526938	0.00275	0.0367204
Cope	-0.526176	0.00065	0.0115874
H2-DMb1	-0.526008	0.0031	0.040271
Eci1	-0.525979	0.0007	0.0123205
Pdxk	-0.525738	0.00065	0.0115874
Tspan5	-0.525033	0.0022	0.0307049
Dhrs11	-0.524521	0.0002	0.00431944
Agpat9	-0.523686	0.00085	0.0143951
Chga	-0.52363	0.00075	0.0130517
Rab11fip3	-0.52357	0.0003	0.00615377
Hif1a	-0.523426	0.0004	0.00780169
Hpgd	-0.52205	0.00035	0.00701364
Slc16a10	-0.521496	0.0004	0.00780169
Me2	-0.521239	0.00135	0.0206925
Tomm20	-0.520813	0.0003	0.00615377
Atl2	-0.517624	0.0002	0.00431944
Sucla2	-0.517418	0.00075	0.0130517
Slc30a2	-0.515843	0.00075	0.0130517
H2-T23	-0.515446	0.0025	0.0342044
Agpat2	-0.513683	0.0011	0.0175987
Ifit1	-0.513221	0.0018	0.0260653
Ehd1	-0.513218	0.00085	0.0143951
Mxi1	-0.512887	0.00065	0.0115874
Gtf2b	-0.51146	0.0004	0.00780169
Yipf5	-0.509897	0.0008	0.0138179
H2-Eb1	-0.50861	0.00095	0.0156126
Zswim5	-0.507642	0.0034	0.0430408
Igfbp3	-0.506776	0.00365	0.0453783
Eif6	-0.506283	0.001	0.0163184
Apol7a	-0.50549	0.00205	0.0289607
Trim30d	-0.505174	0.0015	0.0224225
Pi4k2b	-0.50398	0.0004	0.00780169
Sidt2	-0.5025	0.00395	0.0484573
Atf4	-0.50169	0.0009	0.015004
Atg3	-0.499359	0.00195	0.0278311
AU040320	-0.496443	0.0012	0.0188939
Ogdh	-0.496171	0.00285	0.0376216
Mon1a	-0.493622	0.0006	0.010906
Pink1	-0.493604	0.00125	0.0195042
Sh3rf1	-0.492147	0.00225	0.031277
Egln3	-0.489393	0.00185	0.0266504
Peli1	-0.488661	0.00115	0.0182933
Hsd17b4	-0.487637	0.0008	0.0138179
Dvl1	-0.485677	0.0027	0.036227
Msra	-0.485059	0.00125	0.0195042
Otc	-0.484614	0.00085	0.0143951
Sec13	-0.482523	0.001	0.0163184
Mov10	-0.481731	0.0033	0.0421592
Kalrn	-0.480403	0.0012	0.0188939
Tmem150b	-0.479253	0.00235	0.0324721
Ihh	-0.479141	0.00235	0.0324721
Ndufa4	-0.478192	0.00165	0.0242986
Hook2	-0.477313	0.00095	0.0156126
Wwc1	-0.475098	0.0032	0.0411848
Ctdsp1	-0.474704	0.0011	0.0175987
Cyp4f16	-0.473656	0.00265	0.0357287
Cdc42se2	-0.473118	0.00125	0.0195042
Fam118a	-0.471894	0.0007	0.0123205
Mtmr4	-0.470995	0.0014	0.0212015
Phyh	-0.468623	0.00125	0.0195042
Cdc34	-0.465085	0.00245	0.033653
Efcab14	-0.464961	0.0035	0.0439065
Slc25a44	-0.464569	0.00185	0.0266504
Mavs	-0.464292	0.00175	0.0254208
Cat	-0.463357	0.0026	0.03526
Il10rb	-0.463217	0.00235	0.0324721
Zfyve21	-0.461627	0.0018	0.0260653
Casp7	-0.460671	0.00225	0.031277
Ppa1	-0.460131	0.0014	0.0212015
C2cd2l	-0.459638	0.00155	0.0230212
Mcur1	-0.459546	0.00205	0.0289607
Ifi30	-0.459118	0.0013	0.0201261
Btnl7-ps	-0.458257	0.0015	0.0224225
Gata6	-0.458017	0.0028	0.0372805
Oaz1	-0.456659	0.0026	0.03526
Mgat2	-0.455235	0.0025	0.0342044
Aldh9a1	-0.454919	0.00405	0.0493787
Tob2	-0.454013	0.00255	0.0347516
Tdp2	-0.451535	0.0041	0.0497698
Edf1	-0.450654	0.0033	0.0421592
Kdelr1	-0.449925	0.0021	0.0295468
Cyc1	-0.449614	0.0032	0.0411848
Dio1	-0.447094	0.00255	0.0347516
Fbp2	-0.443312	0.00265	0.0357287
Snx9	-0.44055	0.0027	0.036227
Sdhb	-0.43998	0.00275	0.0367204
Ceacam18	-0.437788	0.004	0.0489841
Ykt6	-0.437265	0.0032	0.0411848
Txndc17	-0.435205	0.00295	0.0386843
Tuba1c	-0.434868	0.00315	0.04073
Gata5	-0.432491	0.00295	0.0386843
Chp2	-0.427533	0.00385	0.047398
Tnfrsf1a	-0.427531	0.0031	0.040271
Fam8a1	-0.426598	0.0037	0.0458358
Slc35g1	-0.426335	0.00405	0.0493787
Idh3a	-0.420667	0.004	0.0489841
Arl5a	-0.42015	0.00395	0.0484573
Smpdl3a	-0.417948	0.00325	0.0416738
Pak2	0.417995	0.0038	0.0469072
Neo1	0.426586	0.00385	0.047398
Kdm3b	0.429129	0.00405	0.0493787
Galnt7	0.429848	0.0031	0.040271
Actn1	0.450391	0.00285	0.0376216
Ifngr1	0.452203	0.00215	0.0301586
Stim1	0.452567	0.0041	0.0497698
Ptrf	0.454181	0.00325	0.0416738
Lgr4	0.45457	0.0014	0.0212015
Itsn2	0.459646	0.00325	0.0416738
Esyt2	0.459757	0.0013	0.0201261
Fads2	0.460104	0.00375	0.0463724
Sh3bgrl2	0.461772	0.0013	0.0201261
Hectd1	0.462687	0.00105	0.0168766
Rap1gap2	0.462885	0.00285	0.0376216
Nbr1	0.464266	0.00375	0.0463724
Gpat4	0.47212	0.0019	0.0272857
Kmt2a	0.47425	0.00225	0.031277
Gm42428	0.475939	0.00215	0.0301586
Krt18	0.478829	0.0009	0.015004
Slc25a17	0.48285	0.00335	0.0426802
Lhfpl2	0.485934	0.00105	0.0168766
Fam83b	0.489041	0.0017	0.0248766
Ddah1	0.490179	0.0024	0.0330971
Cables1	0.492391	0.00275	0.0367204
Cpd	0.493506	0.00075	0.0130517
Lnpep	0.494149	0.0034	0.0430408
Myo5c	0.495315	0.00135	0.0206925
Timp3	0.49544	0.0022	0.0307049
Erbb3	0.495919	0.00145	0.0218396
Adamdec1	0.496364	0.001	0.0163184
Gan	0.497219	0.00115	0.0182933
Rai14	0.498165	0.00175	0.0254208
Gm42860	0.50109	0.0017	0.0248766
Scarb2	0.501323	0.00085	0.0143951
Rnf152	0.501817	0.0005	0.00940854
Tpm2	0.503812	0.00075	0.0130517
Lpp	0.508042	0.0006	0.010906
Naip1	0.509799	0.0004	0.00780169
Flnb	0.512197	0.00055	0.0101432
Pik3ap1	0.513733	0.003	0.0392658
Nup98	0.514119	0.0033	0.0421592
Cpt1a	0.515881	0.00035	0.00701364
Cfd	0.516807	0.0022	0.0307049
Cdo1	0.519788	0.00245	0.033653
S100a6	0.520891	0.0008	0.0138179
Fam84a	0.521787	0.00055	0.0101432
Slc25a20	0.524583	0.0009	0.015004
Pygb	0.52495	0.0009	0.015004
Dll4	0.525871	0.0026	0.03526
Pfkl	0.526214	0.00215	0.0301586
Tmem245	0.526983	0.0004	0.00780169
Mgll	0.528487	0.00315	0.04073
Sdpr	0.529005	0.0016	0.0236123
Lrrc42	0.531342	0.0005	0.00940854
Clmn	0.532507	0.00035	0.00701364
Fam134b	0.534656	0.0027	0.036227
Lcor	0.535531	0.0035	0.0439065
B3gnt7	0.536692	0.00095	0.0156126
Akr1c19	0.537906	0.00095	0.0156126
Tram2	0.540006	0.0036	0.0449175
Klf9	0.541268	0.00055	0.0101432
Neu1	0.541992	0.0006	0.010906
Ppp1r12b	0.544364	0.0007	0.0123205
Kif13b	0.547909	0.00095	0.0156126
Alg10b	0.551243	0.0019	0.0272857
Tmc5	0.55154	0.00065	0.0115874
Myadm	0.551835	0.00015	0.00335976
Trp53inp1	0.552245	0.0009	0.015004
Scd2	0.553208	0.00065	0.0115874
Ccnb1	0.55698	0.00345	0.0434362
Mid2	0.55699	0.0011	0.0175987
Atp7a	0.558528	0.00105	0.0168766
Aldh1a1	0.559378	0.0004	0.00780169
Klk1	0.562286	0.0002	0.00431944
Aspg	0.562636	0.0025	0.0342044
Plscr1	0.564723	0.0004	0.00780169
Pde2a	0.564989	0.0009	0.015004
Cobll1	0.568118	0.0006	0.010906
Tnc	0.56868	0.00085	0.0143951
Tpx2	0.569491	0.00245	0.033653
Uap1	0.571698	0.0004	0.00780169
Cd59a	0.573873	0.00345	0.0434362
Pyy	0.573912	0.00135	0.0206925
Gm26917	0.578252	0.00085	0.0143951
Hmmr	0.581452	0.00265	0.0357287
Abcb1a	0.582066	0.0034	0.0430408
Paics	0.583697	0.00275	0.0367204
Tppp	0.583868	0.0026	0.03526
Hspb8	0.587667	0.0017	0.0248766
Rgs5	0.589516	5e-05	0.00128109
Dpt	0.58974	0.0003	0.00615377
Abcc9	0.590512	0.00195	0.0278311
Zdhhc13	0.590836	0.0004	0.00780169
Rdh16	0.593967	0.00155	0.0230212
Serpinh1	0.59526	0.00025	0.00525227
Ubr2	0.596422	0.0004	0.00780169
Mkl2	0.596526	0.00105	0.0168766
Sqrdl	0.598585	5e-05	0.00128109
Msrb3	0.602143	0.0039	0.047971
Slc1a1	0.603085	0.00285	0.0376216
Endod1	0.603217	0.0001	0.00236173
Nid1	0.604604	0.00095	0.0156126
Nipal3	0.6056	0.0027	0.036227
Ehf	0.605742	0.00095	0.0156126
Glul	0.605887	5e-05	0.00128109
Rnf145	0.605913	0.0001	0.00236173
Mettl7b	0.607986	5e-05	0.00128109
Mki67	0.608409	5e-05	0.00128109
Blnk	0.608472	0.00055	0.0101432
Slc12a2	0.608882	5e-05	0.00128109
5330417C22Rik	0.609516	0.0002	0.00431944
Higd1a	0.610553	0.0001	0.00236173
Rictor	0.612343	0.0002	0.00431944
Maged1	0.613716	0.0004	0.00780169
Prom1	0.613717	0.00135	0.0206925
Aoc3	0.617508	0.0009	0.015004
Gm42927	0.619129	0.00045	0.00861952
Atrx	0.621484	0.00305	0.0398077
Kif20b	0.622268	0.00195	0.0278311
Slc10a2	0.624966	0.0013	0.0201261
Cipc	0.626439	0.00015	0.00335976
Calcoco1	0.626595	0.0034	0.0430408
AA467197	0.62964	0.0001	0.00236173
Arrdc3	0.630802	0.00025	0.00525227
Des	0.634982	0.0001	0.00236173
Mfsd6	0.638426	5e-05	0.00128109
Plce1	0.641218	0.00135	0.0206925
Gabarapl1	0.645451	0.0004	0.00780169
Fryl	0.648524	0.0018	0.0260653
Ptpn9	0.651704	5e-05	0.00128109
Trim24	0.653069	0.0024	0.0330971
Mcam	0.655431	0.0007	0.0123205
Itih5	0.655926	0.00015	0.00335976
Pdgfra	0.658647	0.00105	0.0168766
Anxa1	0.65899	0.00105	0.0168766
Usp53	0.661794	0.0028	0.0372805
Syt7	0.661943	5e-05	0.00128109
Agpat4	0.662033	0.0008	0.0138179
Myo19	0.665466	0.00205	0.0289607
Tnfaip8l1	0.665816	0.00185	0.0266504
Sgk2	0.666841	5e-05	0.00128109
Gcnt1	0.667056	0.00015	0.00335976
Ocrl	0.670521	0.0023	0.0319401
Bub1b	0.671621	0.0016	0.0236123
Celsr1	0.672134	0.0005	0.00940854
Lamb3	0.675497	5e-05	0.00128109
Car3	0.677917	0.00015	0.00335976
Melk	0.679549	0.0003	0.00615377
Slc26a3	0.679622	0.0001	0.00236173
Hrh1	0.682073	0.0041	0.0497698
Pln	0.683602	0.00235	0.0324721
Gcnt3	0.685585	5e-05	0.00128109
Defa-ps6	0.685779	0.00145	0.0218396
Nr1h4	0.68588	5e-05	0.00128109
Synpo2	0.690958	0.00115	0.0182933
Tns1	0.694685	0.00025	0.00525227
Hspb1	0.695924	0.00105	0.0168766
Rnasel	0.696746	5e-05	0.00128109
Ckap5	0.701673	0.00025	0.00525227
Frmd6	0.701851	0.0025	0.0342044
Zfp871	0.703951	0.00015	0.00335976
Muc3	0.706091	0.00335	0.0426802
Slc24a3	0.707822	0.00095	0.0156126
Exph5	0.708928	5e-05	0.00128109
Acsf2	0.709116	5e-05	0.00128109
Deptor	0.709172	5e-05	0.00128109
Irs2	0.710008	5e-05	0.00128109
Tppp3	0.712211	0.0001	0.00236173
Scg2	0.712533	0.0001	0.00236173
Gcg	0.713297	5e-05	0.00128109
Pgm5	0.713406	0.0014	0.0212015
Cc2d2a	0.713518	0.00275	0.0367204
Ckap2l	0.714093	0.00015	0.00335976
Ces1f	0.716047	5e-05	0.00128109
Rapgef5	0.716572	0.0027	0.036227
Gm42427	0.71796	5e-05	0.00128109
Thrsp	0.718423	0.0005	0.00940854
Gne	0.719537	5e-05	0.00128109
Tmtc3	0.72072	0.00105	0.0168766
Ppp1r3b	0.721657	0.0037	0.0458358
Igkv5-43	0.723075	0.0006	0.010906
Ect2	0.728356	0.00135	0.0206925
Prss23os	0.730524	0.0014	0.0212015
Hunk	0.730542	0.00385	0.047398
Phka1	0.734719	0.0029	0.038209
Scn7a	0.736269	0.00075	0.0130517
Cep192	0.737573	0.0001	0.00236173
4930539E08Rik	0.737775	5e-05	0.00128109
Arhgef28	0.738662	0.00065	0.0115874
Cd9	0.739472	5e-05	0.00128109
Cyp39a1	0.744253	0.0016	0.0236123
Agfg2	0.744885	0.00045	0.00861952
Ncald	0.747867	0.00015	0.00335976
Tnfrsf21	0.748933	5e-05	0.00128109
Tmem252	0.754902	5e-05	0.00128109
Oxct1	0.757981	5e-05	0.00128109
Ntn4	0.758095	5e-05	0.00128109
Neat1	0.762896	5e-05	0.00128109
Igkv4-72	0.763286	0.00255	0.0347516
Bco1	0.764374	0.0003	0.00615377
Utp20	0.764853	5e-05	0.00128109
Fastkd3	0.764948	0.00065	0.0115874
Papss2	0.768417	5e-05	0.00128109
Mecom	0.76865	0.00055	0.0101432
6330403A02Rik	0.770241	0.0036	0.0449175
Suox	0.771548	5e-05	0.00128109
Slc2a4	0.772509	0.0003	0.00615377
Prnp	0.776972	0.00015	0.00335976
Acta2	0.778115	5e-05	0.00128109
Hsd3b3	0.780761	5e-05	0.00128109
Muc3a	0.782199	5e-05	0.00128109
Satb2	0.782334	0.00015	0.00335976
Kif2c	0.783534	0.00085	0.0143951
Pdlim3	0.783957	5e-05	0.00128109
Klhl23	0.787497	0.0012	0.0188939
Slc26a2	0.787871	5e-05	0.00128109
Myl9	0.789096	5e-05	0.00128109
Cd44	0.789531	5e-05	0.00128109
Slc13a1	0.790344	5e-05	0.00128109
Wls	0.790897	5e-05	0.00128109
Cald1	0.791184	5e-05	0.00128109
Rsu1	0.793362	0.00175	0.0254208
P4ha1	0.794251	0.0006	0.010906
Akap13	0.79586	5e-05	0.00128109
9130208D14Rik	0.796023	0.003	0.0392658
Fam189a2	0.797331	0.0001	0.00236173
Cd38	0.80109	5e-05	0.00128109
Crebrf	0.801397	5e-05	0.00128109
Loxl2	0.801859	0.0008	0.0138179
Prkaa2	0.80414	5e-05	0.00128109
Adm	0.806361	0.0031	0.040271
Rgs7bp	0.806499	0.00355	0.0444134
Ptn	0.807131	0.00065	0.0115874
Bmp3	0.807184	5e-05	0.00128109
Grem1	0.807268	5e-05	0.00128109
Tspan12	0.808284	0.0001	0.00236173
Ednrb	0.808528	0.0001	0.00236173
Synm	0.810349	5e-05	0.00128109
Lpl	0.815115	5e-05	0.00128109
Igkv17-121	0.817384	0.00335	0.0426802
Duox2	0.817644	5e-05	0.00128109
Flnc	0.819129	0.0001	0.00236173
Cav1	0.820708	5e-05	0.00128109
Trio	0.821322	5e-05	0.00128109
Cubn	0.822105	5e-05	0.00128109
Cyr61	0.829818	0.00085	0.0143951
Cldn2	0.82984	5e-05	0.00128109
Ppp3cc	0.83051	0.0031	0.040271
B230354K17Rik	0.831408	0.00105	0.0168766
Gstm2	0.83242	0.0001	0.00236173
Matn2	0.834871	0.00025	0.00525227
Epb41l4a	0.835091	5e-05	0.00128109
Clca1	0.837792	0.0032	0.0411848
Inpp5j	0.839417	5e-05	0.00128109
Psd3	0.841921	5e-05	0.00128109
Boc	0.841987	0.00255	0.0347516
Hspa4l	0.843027	5e-05	0.00128109
Diaph2	0.846166	0.00315	0.04073
Bex1	0.84822	0.0015	0.0224225
Hspb7	0.849487	0.00065	0.0115874
Sh2d6	0.850306	0.00115	0.0182933
Slc40a1	0.855667	5e-05	0.00128109
Fam214a	0.857363	0.0001	0.00236173
Ndc80	0.858608	0.00065	0.0115874
Tagln	0.862434	5e-05	0.00128109
Sprr1a	0.862569	0.0038	0.0469072
Ptprd	0.86399	5e-05	0.00128109
Slc36a4	0.864373	0.0002	0.00431944
Atp2b1	0.871643	5e-05	0.00128109
Kcnj8	0.871735	5e-05	0.00128109
Large	0.874276	0.0001	0.00236173
Fam49a	0.874967	0.0004	0.00780169
Pdk4	0.874995	0.00145	0.0218396
Slfn9	0.877469	0.00015	0.00335976
L1cam	0.879453	0.00125	0.0195042
Gm26778	0.880384	5e-05	0.00128109
Tspan2	0.881376	0.00135	0.0206925
Tuba1a	0.881847	5e-05	0.00128109
Peg3	0.88282	0.0013	0.0201261
Gm609	0.883712	0.00035	0.00701364
Acsl3	0.885075	5e-05	0.00128109
Actg2	0.892673	5e-05	0.00128109
Rgs13	0.894459	0.00015	0.00335976
Cdca2	0.895153	0.002	0.0283698
Zfp939	0.897182	0.00095	0.0156126
Tfcp2l1	0.898474	5e-05	0.00128109
Dusp18	0.899486	0.00115	0.0182933
Tlr1	0.906572	5e-05	0.00128109
Prr11	0.911074	0.00035	0.00701364
Snap25	0.911729	0.00355	0.0444134
Mettl7a1	0.914668	5e-05	0.00128109
Paqr8	0.916689	0.0003	0.00615377
Aqp4	0.917566	5e-05	0.00128109
Klhl24	0.922344	5e-05	0.00128109
Pirt	0.923968	0.0021	0.0295468
Slc25a48	0.924908	5e-05	0.00128109
Me1	0.925674	5e-05	0.00128109
Pnpla3	0.928309	0.0014	0.0212015
Ypel2	0.929982	5e-05	0.00128109
Rnf180	0.930526	0.00035	0.00701364
Tst	0.934908	5e-05	0.00128109
Ago4	0.939447	0.00125	0.0195042
Gmpr	0.942805	0.0021	0.0295468
Pls3	0.946167	5e-05	0.00128109
Fkbp5	0.948016	5e-05	0.00128109
Hk1	0.953162	5e-05	0.00128109
Dpysl3	0.956483	0.00025	0.00525227
Postn	0.95986	5e-05	0.00128109
Fam162a	0.960452	5e-05	0.00128109
Cnn1	0.968946	5e-05	0.00128109
Bmx	0.974356	0.002	0.0283698
Mpst	0.979892	5e-05	0.00128109
Tnnt2	0.980667	0.00045	0.00861952
Plscr4	0.984605	5e-05	0.00128109
Dgkb	0.996148	0.0001	0.00236173
Mctp2	0.997253	0.0016	0.0236123
Ighv1-81	0.997463	0.002	0.0283698
Ces2b	1.00919	5e-05	0.00128109
1700024P16Rik	1.0154	5e-05	0.00128109
Abi3bp	1.01618	5e-05	0.00128109
Slc2a13	1.02797	0.00175	0.0254208
Mpdz	1.03218	0.0041	0.0497698
Myh11	1.03471	5e-05	0.00128109
Tmem171	1.03778	5e-05	0.00128109
Kctd17	1.0385	0.00055	0.0101432
Rbms3	1.04025	0.00295	0.0386843
Kcnma1	1.04341	0.0014	0.0212015
Retn	1.04568	0.0001	0.00236173
Gm830	1.06939	0.00035	0.00701364
Siglecf	1.07102	0.00395	0.0484573
Sucnr1	1.07458	0.0033	0.0421592
Abca8b	1.07913	5e-05	0.00128109
Rims1	1.0876	5e-05	0.00128109
Strip2	1.08845	5e-05	0.00128109
Adam33	1.09172	0.0009	0.015004
Sparcl1	1.09217	5e-05	0.00128109
Itpr2	1.09383	0.0041	0.0497698
Fhl1	1.09943	5e-05	0.00128109
Sprr2a3	1.10175	5e-05	0.00128109
Arid5b	1.10351	5e-05	0.00128109
Dgkh	1.10405	0.0012	0.0188939
Gm8979	1.10634	5e-05	0.00128109
Zfp612	1.10796	0.00095	0.0156126
Mfap3l	1.12082	0.00025	0.00525227
Zyg11a	1.12598	0.00135	0.0206925
Thbs2	1.12822	5e-05	0.00128109
Parm1	1.129	5e-05	0.00128109
Dpp10	1.13814	0.00175	0.0254208
Ahi1	1.16396	0.0034	0.0430408
Dclk1	1.16446	0.00015	0.00335976
Napb	1.16454	0.00045	0.00861952
Pparg	1.16815	5e-05	0.00128109
Fam129a	1.17155	5e-05	0.00128109
Auts2	1.17629	0.0001	0.00236173
Acaa1b	1.18288	0.00015	0.00335976
Far1	1.18902	5e-05	0.00128109
Itga2	1.19508	5e-05	0.00128109
Wdfy1	1.20316	5e-05	0.00128109
Rit2	1.22119	0.0035	0.0439065
Aim2	1.22257	0.0004	0.00780169
Slc2a1	1.22348	5e-05	0.00128109
Nr4a1	1.23669	0.0001	0.00236173
Igkv4-70	1.24912	0.00135	0.0206925
Dtna	1.25071	0.0012	0.0188939
Sh2d7	1.25702	0.0006	0.010906
Fosb	1.26754	0.00025	0.00525227
A4gnt	1.27078	5e-05	0.00128109
Hsd11b2	1.27304	5e-05	0.00128109
Atp11a	1.27419	0.0012	0.0188939
Sema3c	1.27503	5e-05	0.00128109
Stard5	1.27665	5e-05	0.00128109
Igkv6-13	1.28052	0.00045	0.00861952
Sgcd	1.28584	0.0009	0.015004
Calb2	1.28592	0.00035	0.00701364
Paqr5	1.28838	5e-05	0.00128109
Slc20a1	1.29043	5e-05	0.00128109
Trpm6	1.2914	5e-05	0.00128109
E130012A19Rik	1.30183	5e-05	0.00128109
Rgl3	1.31986	0.0005	0.00940854
Sult1c2	1.33612	5e-05	0.00128109
Tspan1	1.33822	5e-05	0.00128109
Hoxb7	1.34043	5e-05	0.00128109
Chodl	1.34453	0.0003	0.00615377
Slc6a18	1.35167	5e-05	0.00128109
Adra2a	1.36204	5e-05	0.00128109
C1qtnf3	1.37349	0.00015	0.00335976
Gm14391	1.38526	0.00045	0.00861952
Dhrs9	1.38917	0.0001	0.00236173
Car12	1.39394	5e-05	0.00128109
Apod	1.40277	0.00365	0.0453783
Fbxo32	1.40373	5e-05	0.00128109
Limch1	1.4093	0.0012	0.0188939
Mboat1	1.42714	5e-05	0.00128109
Cpn1	1.42936	5e-05	0.00128109
Defb37	1.43144	0.0002	0.00431944
Pitpnm3	1.43504	0.002	0.0283698
Plod2	1.44535	5e-05	0.00128109
Tat	1.45269	5e-05	0.00128109
Tmem159	1.45618	5e-05	0.00128109
Bex4	1.48458	0.0001	0.00236173
Snhg11	1.49178	5e-05	0.00128109
Igkv4-57	1.49399	5e-05	0.00128109
Reg4	1.49771	5e-05	0.00128109
Hoxb4	1.52447	5e-05	0.00128109
Hoxb3os	1.52624	5e-05	0.00128109
Igkv4-86	1.52665	0.00265	0.0357287
Hoxb6	1.53443	5e-05	0.00128109
Fgf15	1.54434	5e-05	0.00128109
Selenbp1	1.54852	5e-05	0.00128109
Hoxb9	1.54896	5e-05	0.00128109
Cyp3a44	1.57165	5e-05	0.00128109
Ethe1	1.57774	5e-05	0.00128109
Cldn8	1.58041	5e-05	0.00128109
Ncoa7	1.58778	5e-05	0.00128109
Hoxb5	1.59908	5e-05	0.00128109
Lars2	1.60207	5e-05	0.00128109
Cmtm8	1.61326	0.00195	0.0278311
Fgf13	1.6166	0.0034	0.0430408
Igkv8-21	1.65988	5e-05	0.00128109
Tlr2	1.66552	5e-05	0.00128109
Lin7b	1.67677	0.00355	0.0444134
Egr1	1.67887	5e-05	0.00128109
Slc8a1	1.72708	5e-05	0.00128109
Mptx1	1.73992	5e-05	0.00128109
Ighv2-9-1	1.77373	5e-05	0.00128109
Hoxb8	1.7853	5e-05	0.00128109
Fut2	1.82138	5e-05	0.00128109
Gsdmc4	1.82266	5e-05	0.00128109
Vav3	1.84277	5e-05	0.00128109
Igkv1-122	1.88979	0.00085	0.0143951
Nmu	1.9048	0.00045	0.00861952
Gm53	1.91754	5e-05	0.00128109
2610528A11Rik	1.92636	5e-05	0.00128109
Igkv4-61	1.95133	0.0002	0.00431944
Igkv2-109	1.9624	5e-05	0.00128109
Gsdmc3	1.99883	5e-05	0.00128109
Gsdmc2	2.02651	5e-05	0.00128109
Rpph1	2.09018	0.00015	0.00335976
Igkv5-48	2.13827	5e-05	0.00128109
St6galnac6	2.15562	5e-05	0.00128109
Cbs	2.19404	5e-05	0.00128109
Igkv4-90	2.21788	5e-05	0.00128109
Ighv3-8	2.22562	5e-05	0.00128109
Zbtb16	2.25918	5e-05	0.00128109
Mal	2.30422	5e-05	0.00128109
Igkv4-80	2.31903	5e-05	0.00128109
Gm15998	2.38034	0.0015	0.0224225
Ildr1	2.41914	5e-05	0.00128109
Hoxb3	2.42006	0.0007	0.0123205
Muc2	2.48269	5e-05	0.00128109
Ighv1-52	2.5186	5e-05	0.00128109
Gsdmcl2	2.60616	5e-05	0.00128109
Gm3054	2.609	5e-05	0.00128109
St3gal5	2.71624	5e-05	0.00128109
Slc6a14	2.7388	5e-05	0.00128109
Igkv19-93	2.74507	5e-05	0.00128109
Sult1a1	2.84307	5e-05	0.00128109
Sptssb	2.8867	5e-05	0.00128109
1810065E05Rik	3.04628	5e-05	0.00128109
Fa2h	3.04986	5e-05	0.00128109
Hao2	3.07453	5e-05	0.00128109
Car2	3.18615	5e-05	0.00128109
Hmgcs2	3.19086	5e-05	0.00128109
Cyp2c55	3.40632	5e-05	0.00128109
Rn7sk	3.45947	0.00025	0.00525227
9130204K15Rik	3.53423	0.0003	0.00615377
Abca12	3.72326	5e-05	0.00128109
Ighv1-63	3.81691	0.0009	0.015004
Ighv14-4	3.92701	5e-05	0.00128109
Sprr2a2	4.10379	5e-05	0.00128109
Retnlb	4.18676	5e-05	0.00128109
Pla2g4c	4.29333	5e-05	0.00128109
Vsig2	4.35492	0.00155	0.0230212
Ces1g	4.40034	5e-05	0.00128109
Cyp2d34	4.88354	0.0001	0.00236173
Gm6086	5.28985	5e-05	0.00128109
Slc37a2	5.56204	5e-05	0.00128109
Gm24407	inf	5e-05	0.00128109
Gm24265	inf	5e-05	0.00128109
Ighv1-62-3	inf	5e-05	0.00128109
Gkn2	#NAME?	5e-05	0.00128109
Gkn1	#NAME?	5e-05	0.00128109
Defa-rs7	#NAME?	5e-05	0.00128109
Igkv7-33	#NAME?	5e-05	0.00128109
Ighv4-2	#NAME?	5e-05	0.00128109
Igkv4-77	#NAME?	0.0012	0.0188939

## Sheet: fat-1 EtOH vs WT EtOH
fat-1 EtOH vs WT EtOH
gene	log2(fold_change)	p_value	q_value
Ighv3-8	-4.24127	5e-05	0.0117016
Igkv2-109	-3.42719	5e-05	0.0117016
Igkv5-48	-2.90501	5e-05	0.0117016
Pla2g4c	-2.80439	5e-05	0.0117016
Fgf15	-2.76731	5e-05	0.0117016
Igkv4-55	-2.56319	0.0002	0.0341412
Igkv8-21	-2.22957	5e-05	0.0117016
Ighv5-17	-2.17994	5e-05	0.0117016
Igkv5-43	-1.6517	5e-05	0.0117016
Nos2	-1.52116	5e-05	0.0117016
Tmem159	-1.50728	5e-05	0.0117016
Socs3	-1.41735	5e-05	0.0117016
Arl4a	-1.11868	0.00015	0.0282662
Ptk6	-1.1121	0.00015	0.0282662
Cd44	1.04674	0.0002	0.0341412
Hsdl2	1.07745	5e-05	0.0117016
Nceh1	1.09194	0.00015	0.0282662
Creb3l1	1.16224	5e-05	0.0117016
2210407C18Rik	1.17122	0.00015	0.0282662
Angptl4	1.19177	5e-05	0.0117016
Chga	1.19214	5e-05	0.0117016
Hk1	1.19702	5e-05	0.0117016
Mecom	1.20651	0.0001	0.021029
Tst	1.21907	5e-05	0.0117016
Chgb	1.26774	5e-05	0.0117016
Prnp	1.30294	5e-05	0.0117016
Slc35a1	1.31069	5e-05	0.0117016
Ces1d	1.32584	5e-05	0.0117016
Rnf186	1.3432	5e-05	0.0117016
Pla2g10	1.38908	0.0001	0.021029
Pde2a	1.40122	5e-05	0.0117016
Far1	1.43229	5e-05	0.0117016
Fa2h	1.44214	5e-05	0.0117016
Ces2b	1.48134	0.0003	0.0463085
Ccl21a	1.48302	0.0002	0.0341412
Igkv6-15	1.52271	0.0002	0.0341412
Spdef	1.53443	5e-05	0.0117016
Mgll	1.54276	5e-05	0.0117016
Bace2	1.54948	5e-05	0.0117016
St3gal3	1.55136	0.0001	0.021029
Sult1c2	1.58389	5e-05	0.0117016
Btla	1.59327	0.0003	0.0463085
Tlr2	1.61452	0.0003	0.0463085
Slc17a9	1.63946	5e-05	0.0117016
Ighd	1.65854	0.00015	0.0282662
Abca12	1.71385	0.00015	0.0282662
Kcnh3	1.75023	5e-05	0.0117016
Ldlrad3	1.75418	0.00025	0.0412216
Ighg1	1.78094	0.0003	0.0463085
Tph1	1.7862	5e-05	0.0117016
Thsd4	1.79965	5e-05	0.0117016
Acacb	1.80251	0.0002	0.0341412
Hspa1b	1.80501	5e-05	0.0117016
Cd177	1.87576	5e-05	0.0117016
Adra2a	1.88999	5e-05	0.0117016
Cbs	1.94536	5e-05	0.0117016
Art2a-ps	1.97044	0.00025	0.0412216
Klk1	2.02511	5e-05	0.0117016
Akr1b8	2.04579	5e-05	0.0117016
Tlr5	2.04863	5e-05	0.0117016
Pacsin1	2.06999	5e-05	0.0117016
Cyp2c65	2.11358	5e-05	0.0117016
Ccl22	2.11395	0.0001	0.021029
Igdcc4	2.12123	5e-05	0.0117016
Ighv1-18	2.12265	0.0003	0.0463085
Mfap3l	2.14356	5e-05	0.0117016
Cyp2d34	2.15873	5e-05	0.0117016
Pdk4	2.19669	5e-05	0.0117016
Tsku	2.23897	5e-05	0.0117016
A4gnt	2.25463	5e-05	0.0117016
Sptssb	2.25873	5e-05	0.0117016
Etv5	2.26617	5e-05	0.0117016
Acot2	2.28158	5e-05	0.0117016
Ttll6	2.33192	0.00015	0.0282662
Arhgap20	2.36885	5e-05	0.0117016
Sstr1	2.39427	0.0002	0.0341412
Cmah	2.39914	5e-05	0.0117016
Acaa1b	2.47432	5e-05	0.0117016
2610528A11Rik	2.50401	5e-05	0.0117016
Fam43a	2.51692	5e-05	0.0117016
St6galnac6	2.53378	5e-05	0.0117016
Lrrc8e	2.6678	0.00025	0.0412216
Ccr7	2.69829	0.0001	0.021029
Igfbp2	2.78793	0.0001	0.021029
Rgs17	2.79088	0.0002	0.0341412
Gm8989	2.95002	5e-05	0.0117016
Foxd2	3.1496	0.0002	0.0341412
Cyp2d10	3.26277	0.00015	0.0282662
Nxpe2	3.31902	0.0003	0.0463085
Grin3a	3.76233	5e-05	0.0117016
Ighv1-85	3.97133	0.0001	0.021029
Cd209b	4.28796	5e-05	0.0117016
Plet1	5.53426	5e-05	0.0117016
Nov	5.9201	5e-05	0.0117016

## Sheet: Common EtOH vs PF
Common Genes Increased or Decreased in WT and fat-1 mice fed EtOH vs control pair fed animals
Wt EtOH vs WT PF					fat-1 EtOH vs fat-1 PF
gene	log2(fold_change)	p_value	q_value		gene	log2(fold_change)	p_value	q_value
Lct	-10.807	5e-05	0.00128109		Lct	-10.7047	5e-05	0.000920569
Gata4	-7.08358	5e-05	0.00128109		Cyp2b10	-8.10104	5e-05	0.000920569
Plb1	-7.03237	5e-05	0.00128109		Ugt2a3	-7.76242	5e-05	0.000920569
Slc23a1	-6.54379	0.0022	0.0307049		Gata4	-7.57863	0.0024	0.0210196
Ugt2a3	-6.31964	5e-05	0.00128109		Plb1	-7.38259	5e-05	0.000920569
Slc2a2	-5.43242	5e-05	0.00128109		Apoc2	-7.24284	5e-05	0.000920569
Cyp2b10	-5.33819	5e-05	0.00128109		Gm10680	-6.90749	0.00045	0.0058381
Ighv4-1	-5.14196	5e-05	0.00128109		Leap2	-6.84515	5e-05	0.000920569
Dnase1	-5.07502	5e-05	0.00128109		Apoa4	-6.73421	0.00335	0.0270893
Igkv4-79	-5.0278	0.00075	0.0130517		Enpp3	-6.73258	5e-05	0.000920569
Gimd1	-4.97979	5e-05	0.00128109		Reg1	-6.68326	5e-05	0.000920569
Enpp7	-4.67261	5e-05	0.00128109		Gimd1	-6.53625	0.00315	0.0258838
Enpp3	-4.65534	5e-05	0.00128109		Slc23a1	-6.50943	5e-05	0.000920569
Acot12	-4.51697	0.00285	0.0376216		Hsd17b6	-6.38068	5e-05	0.000920569
Gm10680	-4.36614	0.00025	0.00525227		Dnase1	-6.15551	5e-05	0.000920569
Apoa4	-4.35991	5e-05	0.00128109		Nr1i3	-6.04651	5e-05	0.000920569
Hsd17b6	-4.35163	5e-05	0.00128109		Adh6a	-6.03757	5e-05	0.000920569
Apoc2	-4.3115	5e-05	0.00128109		Apoc3	-5.87228	5e-05	0.000920569
Slc5a4b	-3.8377	5e-05	0.00128109		Slc28a1	-5.64045	0.00325	0.0264762
Apoc3	-3.75561	5e-05	0.00128109		Acot12	-5.61687	0.0054	0.0393109
Npl	-3.60643	5e-05	0.00128109		Slc2a2	-5.39127	0.00135	0.0136846
Leap2	-3.48364	5e-05	0.00128109		Cyp3a11	-5.28352	5e-05	0.000920569
Efr3b	-3.40094	5e-05	0.00128109		Vwce	-4.91823	5e-05	0.000920569
Nr1i3	-3.39209	0.0005	0.00940854		Igkv4-79	-4.82608	5e-05	0.000920569
Adh6a	-3.28704	5e-05	0.00128109		Slc46a1	-4.77579	5e-05	0.000920569
Slc28a1	-3.27871	5e-05	0.00128109		Efr3b	-4.5458	5e-05	0.000920569
Adora2b	-3.27061	5e-05	0.00128109		Slc2a7	-4.38257	0.00465	0.0351081
Aqp3	-3.20189	5e-05	0.00128109		Barx2	-4.30756	5e-05	0.000920569
Igkv4-50	-3.14463	0.0029	0.038209		Enpp7	-4.27086	5e-05	0.000920569
Slc25a45	-3.02282	5e-05	0.00128109		Rdh7	-4.27072	5e-05	0.000920569
Acsm5	-2.9821	5e-05	0.00128109		Ms4a10	-4.25298	5e-05	0.000920569
Ighv8-5	-2.87565	5e-05	0.00128109		Slc5a4b	-4.17373	5e-05	0.000920569
Asah2	-2.84397	5e-05	0.00128109		Fam213a	-4.11124	5e-05	0.000920569
Vwce	-2.82892	5e-05	0.00128109		Prrx1	-4.10909	5e-05	0.000920569
Barx2	-2.78333	5e-05	0.00128109		Tm4sf5	-4.09641	5e-05	0.000920569
Sphk1	-2.74124	5e-05	0.00128109		Acsm5	-4.04332	5e-05	0.000920569
Igkv4-57-1	-2.71831	5e-05	0.00128109		Ighv4-1	-4.02601	5e-05	0.000920569
G6pc	-2.68175	5e-05	0.00128109		G6pc	-4.0059	5e-05	0.000920569
Cyp3a11	-2.67264	5e-05	0.00128109		Asah2	-3.98571	5e-05	0.000920569
Ighv6-3	-2.65445	5e-05	0.00128109		Slc25a45	-3.8872	5e-05	0.000920569
Tm4sf5	-2.65208	5e-05	0.00128109		Npl	-3.86828	5e-05	0.000920569
Trim38	-2.64998	5e-05	0.00128109		Gm9992	-3.74443	5e-05	0.000920569
Ighv1-42	-2.58255	0.0003	0.00615377		Adora2b	-3.71174	5e-05	0.000920569
Spns2	-2.48774	5e-05	0.00128109		Adh1	-3.66975	5e-05	0.000920569
Prrx1	-2.46695	5e-05	0.00128109		Slc5a12	-3.64088	5e-05	0.000920569
Ms4a10	-2.42309	5e-05	0.00128109		2210019I11Rik	-3.61943	5e-05	0.000920569
Ighv6-6	-2.42158	5e-05	0.00128109		Gstm6	-3.57948	5e-05	0.000920569
Slc2a7	-2.39967	5e-05	0.00128109		Dao	-3.56666	0.0028	0.0236076
Rdh7	-2.39716	5e-05	0.00128109		Ada	-3.55166	5e-05	0.000920569
Spns3	-2.37952	5e-05	0.00128109		Unc93a	-3.54304	5e-05	0.000920569
Igkv9-120	-2.32146	5e-05	0.00128109		Ephx2	-3.53412	5e-05	0.000920569
Arg2	-2.08033	5e-05	0.00128109		Dhrs1	-3.5144	5e-05	0.000920569
Igkv6-15	-2.04677	5e-05	0.00128109		Ace	-3.45709	5e-05	0.000920569
Slc36a1	-2.0325	5e-05	0.00128109		Mfsd2a	-3.43969	5e-05	0.000920569
Slc5a4a	-2.0224	5e-05	0.00128109		Mme	-3.42233	5e-05	0.000920569
Reg1	-2.01251	5e-05	0.00128109		Smpdl3b	-3.38852	5e-05	0.000920569
Creb3l3	-1.99116	5e-05	0.00128109		Trim38	-3.36391	5e-05	0.000920569
Igkv2-137	-1.96463	5e-05	0.00128109		Sp5	-3.33742	5e-05	0.000920569
Fam213a	-1.96053	5e-05	0.00128109		Arg2	-3.2904	5e-05	0.000920569
Sp5	-1.94747	5e-05	0.00128109		Cck	-3.25625	5e-05	0.000920569
Gpr39	-1.94218	5e-05	0.00128109		Sphk1	-3.21729	5e-05	0.000920569
Il33	-1.93963	5e-05	0.00128109		Rab30	-3.21122	5e-05	0.000920569
Rragd	-1.93896	5e-05	0.00128109		Fbln1	-3.19616	5e-05	0.000920569
Mme	-1.92752	5e-05	0.00128109		BC089597	-3.1733	0.0002	0.00304754
Ano6	-1.92407	5e-05	0.00128109		Slc5a11	-3.13309	5e-05	0.000920569
Gm9992	-1.90702	5e-05	0.00128109		Slc5a4a	-3.09871	5e-05	0.000920569
Slc5a12	-1.90689	5e-05	0.00128109		Cda	-3.09855	5e-05	0.000920569
Ubd	-1.85667	5e-05	0.00128109		Kcnk10	-3.07807	5e-05	0.000920569
1810055G02Rik	-1.85267	5e-05	0.00128109		Rragd	-3.0655	5e-05	0.000920569
Nudt5	-1.85021	5e-05	0.00128109		Aqp3	-3.0512	5e-05	0.000920569
BC089597	-1.83973	0.0005	0.00940854		Igkv2-137	-3.03706	5e-05	0.000920569
Aadac	-1.817	5e-05	0.00128109		Creb3l3	-3.02416	5e-05	0.000920569
Slc28a2	-1.81358	5e-05	0.00128109		1700016C15Rik	-3.01384	5e-05	0.000920569
Igkv3-12	-1.8128	5e-05	0.00128109		Ttll2	-2.99759	5e-05	0.000920569
Igkv16-104	-1.8127	5e-05	0.00128109		Cml5	-2.96752	5e-05	0.000920569
Ada	-1.80961	5e-05	0.00128109		Aadac	-2.96226	5e-05	0.000920569
Mical1	-1.77753	5e-05	0.00128109		Sec14l2	-2.96065	5e-05	0.000920569
Rgn	-1.77753	0.0001	0.00236173		Slc7a8	-2.9225	5e-05	0.000920569
Cyp4v3	-1.76683	5e-05	0.00128109		Slc36a1	-2.92163	5e-05	0.000920569
Ephx2	-1.75245	5e-05	0.00128109		Guca2b	-2.89577	5e-05	0.000920569
Fbln1	-1.74909	5e-05	0.00128109		Smlr1	-2.87673	5e-05	0.000920569
Nt5e	-1.7336	5e-05	0.00128109		Fbp1	-2.82749	5e-05	0.000920569
Adh1	-1.72514	5e-05	0.00128109		Gpr155	-2.82081	5e-05	0.000920569
Ptgr1	-1.72029	5e-05	0.00128109		Khk	-2.82065	5e-05	0.000920569
Rnf208	-1.70855	5e-05	0.00128109		Mttp	-2.81946	5e-05	0.000920569
Slc46a1	-1.702	5e-05	0.00128109		Vwa1	-2.81687	5e-05	0.000920569
Fabp2	-1.69422	0.00085	0.0143951		Plekhf1	-2.81625	5e-05	0.000920569
Smpdl3b	-1.69249	5e-05	0.00128109		Cdr2	-2.80755	5e-05	0.000920569
1810046K07Rik	-1.68973	5e-05	0.00128109		Ltb4r1	-2.80753	0.0001	0.00170036
Gm26840	-1.68027	0.0001	0.00236173		Tm4sf4	-2.79836	5e-05	0.000920569
Casp6	-1.67653	5e-05	0.00128109		Prap1	-2.79667	5e-05	0.000920569
Vwa1	-1.66551	5e-05	0.00128109		Tlcd2	-2.7898	0.0003	0.00424836
Dao	-1.66443	5e-05	0.00128109		Casp6	-2.78791	5e-05	0.000920569
Pxdc1	-1.66124	5e-05	0.00128109		Cyp3a25	-2.78284	5e-05	0.000920569
Sec14l2	-1.65917	5e-05	0.00128109		1810046K07Rik	-2.76165	5e-05	0.000920569
Slc7a8	-1.65632	5e-05	0.00128109		Spns2	-2.73846	5e-05	0.000920569
Ighv1-12	-1.63593	5e-05	0.00128109		Gm26840	-2.71315	0.00065	0.00774126
Fam169b	-1.62828	0.00035	0.00701364		Ano6	-2.70583	5e-05	0.000920569
Slc5a11	-1.62678	5e-05	0.00128109		Gm11127	-2.68414	5e-05	0.000920569
Plpp1	-1.62512	5e-05	0.00128109		Cyp4v3	-2.67629	5e-05	0.000920569
Ighv1-82	-1.62204	5e-05	0.00128109		Nat8	-2.67418	5e-05	0.000920569
Cyp2d26	-1.60296	5e-05	0.00128109		Trib3	-2.67109	5e-05	0.000920569
Khk	-1.59022	5e-05	0.00128109		Gsta1	-2.66423	5e-05	0.000920569
Mroh7	-1.58715	0.0014	0.0212015		Slc35c2	-2.64106	5e-05	0.000920569
Igkv4-59	-1.5781	5e-05	0.00128109		1810055G02Rik	-2.64046	5e-05	0.000920569
Cdr2	-1.57723	5e-05	0.00128109		Ltb4r2	-2.63518	5e-05	0.000920569
Ighv5-4	-1.57677	0.00025	0.00525227		Slc2a5	-2.62707	5e-05	0.000920569
Ace	-1.57667	5e-05	0.00128109		Gm10639	-2.62155	5e-05	0.000920569
Anxa13	-1.57417	5e-05	0.00128109		Cnpy1	-2.6105	5e-05	0.000920569
Fbp1	-1.55834	5e-05	0.00128109		Apol9a	-2.6062	5e-05	0.000920569
Gstm6	-1.55323	5e-05	0.00128109		Bco2	-2.59331	5e-05	0.000920569
Ighv1-22	-1.5484	5e-05	0.00128109		Ighv8-5	-2.57918	5e-05	0.000920569
Ifi27l2b	-1.54593	5e-05	0.00128109		Acsl5	-2.57374	5e-05	0.000920569
Apol9a	-1.51838	5e-05	0.00128109		Ighv6-3	-2.57115	5e-05	0.000920569
Slc16a3	-1.51392	5e-05	0.00128109		Aldob	-2.55371	0.00065	0.00774126
Igkv10-94	-1.51339	5e-05	0.00128109		Rgn	-2.53136	5e-05	0.000920569
Cda	-1.50699	5e-05	0.00128109		H2-Q1	-2.51585	5e-05	0.000920569
Fam132a	-1.50497	5e-05	0.00128109		Cyb5r3	-2.51416	5e-05	0.000920569
Gm13710	-1.48995	0.0022	0.0307049		Slc28a2	-2.51396	5e-05	0.000920569
Soat2	-1.47738	5e-05	0.00128109		Ighv1-82	-2.49007	5e-05	0.000920569
Kcnk10	-1.47281	0.0001	0.00236173		Pxdc1	-2.48349	5e-05	0.000920569
Tlcd2	-1.45735	0.00235	0.0324721		Fabp2	-2.47563	0.0004	0.00536045
Igkv10-96	-1.44342	5e-05	0.00128109		Mro	-2.47458	5e-05	0.000920569
Plekhf1	-1.44227	5e-05	0.00128109		Igsf23	-2.47339	5e-05	0.000920569
Homer2	-1.43259	0.0005	0.00940854		March2	-2.45575	5e-05	0.000920569
Rab30	-1.42983	5e-05	0.00128109		Atp7b	-2.45046	5e-05	0.000920569
Gm11127	-1.42962	5e-05	0.00128109		Soat2	-2.44882	5e-05	0.000920569
Creb3l2	-1.42389	5e-05	0.00128109		Il33	-2.43914	5e-05	0.000920569
Arl14	-1.41775	5e-05	0.00128109		H2-Bl	-2.4129	5e-05	0.000920569
Lypd1	-1.41576	5e-05	0.00128109		Cyp2d26	-2.41191	5e-05	0.000920569
Ighv1-53	-1.39874	5e-05	0.00128109		Gstm3	-2.4084	5e-05	0.000920569
Mmp9	-1.37931	0.00295	0.0386843		Lpgat1	-2.39754	5e-05	0.000920569
Slc35c2	-1.37696	5e-05	0.00128109		Creb3l2	-2.38628	5e-05	0.000920569
Gstm3	-1.35625	5e-05	0.00128109		Apoa1	-2.38492	0.00145	0.014311
Cml5	-1.33851	5e-05	0.00128109		Tmem86a	-2.35788	5e-05	0.000920569
Tkfc	-1.33751	5e-05	0.00128109		Aldh4a1	-2.34136	5e-05	0.000920569
Dhrs1	-1.33653	5e-05	0.00128109		4933404O12Rik	-2.33743	5e-05	0.000920569
Glyctk	-1.33588	5e-05	0.00128109		Ighv1-12	-2.31271	5e-05	0.000920569
Cyp2c68	-1.32881	5e-05	0.00128109		Acy3	-2.30657	5e-05	0.000920569
Sgpl1	-1.32649	5e-05	0.00128109		H2-Q2	-2.28093	5e-05	0.000920569
Sulf2	-1.31408	5e-05	0.00128109		Sec22c	-2.27927	5e-05	0.000920569
Smim24	-1.30857	5e-05	0.00128109		Igkv3-12	-2.27839	5e-05	0.000920569
H2-Q2	-1.29917	5e-05	0.00128109		Cyp2c68	-2.27048	5e-05	0.000920569
Tmem86a	-1.29898	5e-05	0.00128109		Mical1	-2.26939	5e-05	0.000920569
Apoa1	-1.29405	0.00285	0.0376216		Arl14	-2.26447	5e-05	0.000920569
Maob	-1.28765	5e-05	0.00128109		Ube2l6	-2.26225	5e-05	0.000920569
Trib3	-1.28356	5e-05	0.00128109		Gm14866	-2.2578	0.00025	0.00363061
Nat8	-1.27815	5e-05	0.00128109		Ighv5-4	-2.25746	5e-05	0.000920569
Scp2-ps2	-1.27219	0.0003	0.00615377		Slc5a1	-2.25382	0.00315	0.0258838
Gramd1c	-1.26684	5e-05	0.00128109		Mdh2	-2.23477	5e-05	0.000920569
Anxa4	-1.26287	5e-05	0.00128109		Smim24	-2.22927	0.00045	0.0058381
Gpr155	-1.25968	0.00105	0.0168766		Entpd7	-2.20632	0.00045	0.0058381
H2-Q1	-1.25955	5e-05	0.00128109		Mfsd7b	-2.20458	5e-05	0.000920569
Ltb4r1	-1.25947	0.00045	0.00861952		Il18	-2.19895	5e-05	0.000920569
Acot11	-1.25915	5e-05	0.00128109		Tkfc	-2.18076	5e-05	0.000920569
2210019I11Rik	-1.25313	0.00305	0.0398077		Apol9b	-2.17465	5e-05	0.000920569
Mdh2	-1.24231	5e-05	0.00128109		Ptgr1	-2.17219	5e-05	0.000920569
Smlr1	-1.24136	5e-05	0.00128109		Gm13710	-2.16939	0.0018	0.0169317
Mro	-1.23602	0.00015	0.00335976		Dgat1	-2.16444	5e-05	0.000920569
Car13	-1.23576	5e-05	0.00128109		Acbd4	-2.14899	5e-05	0.000920569
Cnpy1	-1.23393	5e-05	0.00128109		Sec24d	-2.14734	5e-05	0.000920569
Mttp	-1.23062	5e-05	0.00128109		Tmem86b	-2.12752	5e-05	0.000920569
Myrf	-1.2189	5e-05	0.00128109		Anxa13	-2.12691	5e-05	0.000920569
Kcnj2	-1.21306	5e-05	0.00128109		Mroh7	-2.11668	0.00025	0.00363061
Acbd4	-1.21146	5e-05	0.00128109		Slc16a3	-2.09297	5e-05	0.000920569
Mfsd2a	-1.20367	5e-05	0.00128109		Mogat2	-2.09127	5e-05	0.000920569
Glud1	-1.20287	5e-05	0.00128109		Cyp3a13	-2.0732	5e-05	0.000920569
Cyb5r3	-1.20232	5e-05	0.00128109		Bpnt1	-2.07016	5e-05	0.000920569
2010107G12Rik	-1.19997	5e-05	0.00128109		Mmp9	-2.06636	0.0006	0.00729846
Tigd3	-1.19781	0.0017	0.0248766		Igkv4-50	-2.06632	0.00625	0.0441658
Bri3bp	-1.19692	0.00165	0.0242986		Ckb	-2.05379	5e-05	0.000920569
Clca3a1	-1.19426	5e-05	0.00128109		Tha1	-2.05268	5e-05	0.000920569
Unc93a	-1.19365	5e-05	0.00128109		Ubd	-2.04808	5e-05	0.000920569
1700016C15Rik	-1.19204	0.00195	0.0278311		Ifi27l2b	-2.04687	5e-05	0.000920569
Ttll2	-1.19182	0.0001	0.00236173		Reg3a	-2.04419	5e-05	0.000920569
Guca2b	-1.19109	5e-05	0.00128109		Gda	-2.02063	5e-05	0.000920569
Slc2a5	-1.18621	5e-05	0.00128109		Gramd2	-2.01556	5e-05	0.000920569
Dnpep	-1.1792	5e-05	0.00128109		Fam132a	-2.0139	5e-05	0.000920569
Igsf23	-1.17236	5e-05	0.00128109		Cgref1	-2.01006	5e-05	0.000920569
Prap1	-1.17169	5e-05	0.00128109		2210407C18Rik	-2.00971	5e-05	0.000920569
Aldob	-1.16564	5e-05	0.00128109		Ptafr	-2.00851	5e-05	0.000920569
Ormdl3	-1.15963	5e-05	0.00128109		Reep6	-2.00568	5e-05	0.000920569
Tm4sf4	-1.15774	5e-05	0.00128109		Pipox	-2.00439	5e-05	0.000920569
Acy3	-1.15091	5e-05	0.00128109		Spink1	-2.00393	5e-05	0.000920569
Cyp3a25	-1.14971	5e-05	0.00128109		Dgat2	-2.00333	5e-05	0.000920569
Aldh4a1	-1.14898	5e-05	0.00128109		Plpp1	-1.99871	5e-05	0.000920569
Ptafr	-1.14407	0.0006	0.010906		Gdpd2	-1.99318	5e-05	0.000920569
Acsl5	-1.13979	5e-05	0.00128109		Tigd3	-1.98561	0.00025	0.00363061
Mafb	-1.13484	5e-05	0.00128109		Gm10499	-1.97666	5e-05	0.000920569
Eepd1	-1.1307	5e-05	0.00128109		Ormdl3	-1.97137	5e-05	0.000920569
Faah	-1.1279	5e-05	0.00128109		2010001E11Rik	-1.97084	5e-05	0.000920569
AY761184	-1.12685	5e-05	0.00128109		Sulf2	-1.96313	5e-05	0.000920569
Ltb4r2	-1.12464	0.00035	0.00701364		Nudt5	-1.95288	5e-05	0.000920569
Gramd2	-1.12352	0.0008	0.0138179		Slc37a4	-1.93339	5e-05	0.000920569
Nek6	-1.11846	0.0009	0.015004		Alpi	-1.93008	5e-05	0.000920569
AI427809	-1.11686	5e-05	0.00128109		2010107G12Rik	-1.9179	5e-05	0.000920569
Sult1b1	-1.11069	5e-05	0.00128109		Unc5cl	-1.91052	5e-05	0.000920569
Atp7b	-1.10585	5e-05	0.00128109		Ppa1	-1.90582	5e-05	0.000920569
St3gal6	-1.09986	5e-05	0.00128109		Gpr39	-1.90505	0.0006	0.00729846
Gm37324	-1.09225	5e-05	0.00128109		Abcd1	-1.90479	5e-05	0.000920569
Bpnt1	-1.08625	5e-05	0.00128109		Nt5e	-1.90031	5e-05	0.000920569
Mfsd7b	-1.07791	5e-05	0.00128109		Myrf	-1.89601	5e-05	0.000920569
Cgref1	-1.07476	5e-05	0.00128109		Mafb	-1.87209	5e-05	0.000920569
Bco2	-1.0736	5e-05	0.00128109		Lypd1	-1.86882	0.0002	0.00304754
Dll1	-1.059	0.0002	0.00431944		Gramd1c	-1.86351	5e-05	0.000920569
Alpi	-1.05549	5e-05	0.00128109		Slc16a10	-1.86072	5e-05	0.000920569
Gm14866	-1.04852	0.0037	0.0458358		Pla2g12b	-1.85606	5e-05	0.000920569
Gm10499	-1.04628	5e-05	0.00128109		Sgpl1	-1.83741	5e-05	0.000920569
Spink1	-1.0365	5e-05	0.00128109		Ighv6-6	-1.8367	0.00015	0.00239596
Pipox	-1.03365	5e-05	0.00128109		Sult1b1	-1.83612	5e-05	0.000920569
B4galnt4	-1.03172	5e-05	0.00128109		Cox7a1	-1.8333	5e-05	0.000920569
Sec22c	-1.02997	0.0011	0.0175987		Scoc	-1.82988	5e-05	0.000920569
Bambi-ps1	-1.02561	5e-05	0.00128109		Btnl2	-1.82276	5e-05	0.000920569
Cck	-1.01837	0.00055	0.0101432		Kcnj2	-1.81676	0.00025	0.00363061
Reep6	-1.01166	5e-05	0.00128109		Scp2-ps2	-1.81494	0.00015	0.00239596
Tmem86b	-1.00182	5e-05	0.00128109		Faah	-1.81191	5e-05	0.000920569
Dgat1	-0.99938	5e-05	0.00128109		1700019G17Rik	-1.80899	5e-05	0.000920569
Entpd7	-0.99859	0.0002	0.00431944		Uap1l1	-1.80726	5e-05	0.000920569
Slc5a1	-0.997863	0.0004	0.00780169		Gpd1	-1.80498	5e-05	0.000920569
Mogat2	-0.990438	5e-05	0.00128109		Acy1	-1.80384	5e-05	0.000920569
Cyp2u1	-0.987203	5e-05	0.00128109		Gpx4	-1.80017	5e-05	0.000920569
Gdpd2	-0.984781	5e-05	0.00128109		AY761184	-1.79864	5e-05	0.000920569
4933404O12Rik	-0.984623	0.00085	0.0143951		Slc7a15	-1.78894	5e-05	0.000920569
Agmo	-0.984167	5e-05	0.00128109		Snx20	-1.77233	5e-05	0.000920569
Cyp3a13	-0.976585	5e-05	0.00128109		2010003K11Rik	-1.7712	5e-05	0.000920569
Cldn15	-0.974068	5e-05	0.00128109		Isg15	-1.76965	5e-05	0.000920569
Gch1	-0.962042	5e-05	0.00128109		Tmem120a	-1.75737	5e-05	0.000920569
Snx20	-0.95606	5e-05	0.00128109		1600014C10Rik	-1.75593	5e-05	0.000920569
Ifi35	-0.953948	5e-05	0.00128109		Rnase1	-1.74669	5e-05	0.000920569
Aldh1a3	-0.953415	5e-05	0.00128109		Agpat3	-1.74643	5e-05	0.000920569
Lap3	-0.952208	5e-05	0.00128109		Tmem263	-1.73544	5e-05	0.000920569
Isg15	-0.951666	5e-05	0.00128109		Exoc3l4	-1.73512	5e-05	0.000920569
Ckmt1	-0.949922	5e-05	0.00128109		Ighv1-42	-1.73173	0.0051	0.0378038
Ube2l6	-0.947232	5e-05	0.00128109		Plac8	-1.71845	0.00535	0.0390268
Cox7a1	-0.941185	5e-05	0.00128109		Gchfr	-1.71303	5e-05	0.000920569
Als2	-0.933556	5e-05	0.00128109		Cldn15	-1.71169	5e-05	0.000920569
Prr15	-0.932271	5e-05	0.00128109		Bri3bp	-1.70902	0.00275	0.0233103
Lpgat1	-0.931041	5e-05	0.00128109		Agmo	-1.7018	5e-05	0.000920569
Il18	-0.930513	5e-05	0.00128109		Spns3	-1.70098	0.00475	0.0357683
2010003K11Rik	-0.926211	5e-05	0.00128109		2010106E10Rik	-1.69608	5e-05	0.000920569
1600014C10Rik	-0.92306	5e-05	0.00128109		Ckmt1	-1.69397	0.0003	0.00424836
Ddhd2	-0.921906	5e-05	0.00128109		Glyctk	-1.68433	0.00025	0.00363061
1700019G17Rik	-0.912633	5e-05	0.00128109		Tm6sf2	-1.67599	5e-05	0.000920569
Gsdmd	-0.910212	5e-05	0.00128109		Gzma	-1.66839	5e-05	0.000920569
Amn	-0.908998	5e-05	0.00128109		Erich4	-1.66583	5e-05	0.000920569
Rnase1	-0.893529	0.0006	0.010906		Ceacam18	-1.65891	5e-05	0.000920569
Gde1	-0.892203	5e-05	0.00128109		Slc3a2	-1.65538	5e-05	0.000920569
Abcd1	-0.891202	5e-05	0.00128109		Gsdmd	-1.65208	5e-05	0.000920569
Mt1	-0.890182	5e-05	0.00128109		Tmem41a	-1.65069	5e-05	0.000920569
March2	-0.888777	5e-05	0.00128109		Maob	-1.64415	5e-05	0.000920569
Uap1l1	-0.885119	0.0005	0.00940854		Cxcl16	-1.64378	5e-05	0.000920569
Mdh1	-0.870274	0.0002	0.00431944		Ddc	-1.6385	5e-05	0.000920569
Unc5cl	-0.860487	5e-05	0.00128109		Tmem37	-1.63411	5e-05	0.000920569
Agpat3	-0.859064	5e-05	0.00128109		Cd302	-1.62861	5e-05	0.000920569
Hes2	-0.858802	0.0004	0.00780169		Gde1	-1.628	5e-05	0.000920569
Tmem263	-0.858369	5e-05	0.00128109		Dll1	-1.61713	5e-05	0.000920569
Gm7861	-0.854181	5e-05	0.00128109		Tmed4	-1.59892	5e-05	0.000920569
Epb41l3	-0.852886	5e-05	0.00128109		Xkr9	-1.59351	5e-05	0.000920569
Cyp2j6	-0.851734	5e-05	0.00128109		Ighv1-22	-1.5924	5e-05	0.000920569
Mtfp1	-0.848623	5e-05	0.00128109		Cideb	-1.58907	5e-05	0.000920569
Acy1	-0.847415	5e-05	0.00128109		Ifi35	-1.57874	5e-05	0.000920569
Clic1	-0.847301	5e-05	0.00128109		Bambi-ps1	-1.57857	0.00075	0.00869218
2010001E11Rik	-0.846891	5e-05	0.00128109		Anxa4	-1.5616	0.00015	0.00239596
Defa-rs1	-0.846667	5e-05	0.00128109		Cyb5a	-1.5612	5e-05	0.000920569
Mlxipl	-0.84607	0.0003	0.00615377		Cyp2j6	-1.54617	5e-05	0.000920569
2010106E10Rik	-0.842773	5e-05	0.00128109		Galm	-1.53999	5e-05	0.000920569
Abca1	-0.839014	0.00055	0.0101432		Igkv4-59	-1.53864	0.0001	0.00170036
H2-Bl	-0.838651	5e-05	0.00128109		Epb41l3	-1.53653	5e-05	0.000920569
Vat1	-0.831178	5e-05	0.00128109		Lap3	-1.533	5e-05	0.000920569
Slc25a15	-0.830391	5e-05	0.00128109		Aldh1a3	-1.53113	0.0001	0.00170036
Gzmb	-0.827874	5e-05	0.00128109		Glud1	-1.52622	5e-05	0.000920569
Rilpl2	-0.82567	0.0002	0.00431944		Igkv16-104	-1.52144	0.00235	0.0207091
Slc37a4	-0.823672	5e-05	0.00128109		Slc15a1	-1.51831	5e-05	0.000920569
Dgat2	-0.818283	5e-05	0.00128109		Hes2	-1.51139	0.00015	0.00239596
Apol9b	-0.818215	0.0013	0.0201261		Fam169b	-1.5048	0.00115	0.0120788
Tsc22d3	-0.814954	5e-05	0.00128109		Scp2	-1.5019	0.0004	0.00536045
Sec24d	-0.814297	5e-05	0.00128109		Igkv4-57-1	-1.48902	0.00075	0.00869218
Defa23	-0.813608	5e-05	0.00128109		Glod5	-1.48697	5e-05	0.000920569
Gpx4	-0.810637	5e-05	0.00128109		Elmo2	-1.48572	5e-05	0.000920569
Exoc3l4	-0.805977	5e-05	0.00128109		Rnf208	-1.48139	0.0033	0.026761
Cyb5a	-0.805697	5e-05	0.00128109		Naprt	-1.47506	5e-05	0.000920569
Cdc42ep2	-0.797824	5e-05	0.00128109		Atl2	-1.47382	5e-05	0.000920569
Pcyt1a	-0.793363	5e-05	0.00128109		1190002N15Rik	-1.46878	5e-05	0.000920569
Tmem37	-0.79289	5e-05	0.00128109		Dhfr	-1.46664	0.00035	0.00481741
Clec2e	-0.78925	5e-05	0.00128109		Cst6	-1.45314	5e-05	0.000920569
B4galt5	-0.788039	5e-05	0.00128109		Defa23	-1.45295	0.0002	0.00304754
Scp2	-0.786335	0.0002	0.00431944		Gpt	-1.45166	5e-05	0.000920569
Osgin1	-0.784899	5e-05	0.00128109		Slc6a8	-1.45131	0.0002	0.00304754
Cnnm2	-0.780596	0.00365	0.0453783		Fmo4	-1.45103	0.0001	0.00170036
Dhfr	-0.779174	0.00015	0.00335976		Snx25	-1.44973	5e-05	0.000920569
Synj2bp	-0.777836	5e-05	0.00128109		Cyp2u1	-1.44903	0.0003	0.00424836
Gpd1	-0.774703	5e-05	0.00128109		Gm8909	-1.446	5e-05	0.000920569
Btnl2	-0.773872	5e-05	0.00128109		Slc30a2	-1.43661	5e-05	0.000920569
Tmem120a	-0.77224	5e-05	0.00128109		Eci3	-1.43278	5e-05	0.000920569
Naprt	-0.76713	5e-05	0.00128109		Clca3a1	-1.42998	0.0002	0.00304754
Samd8	-0.766914	5e-05	0.00128109		Pcyt1a	-1.42034	5e-05	0.000920569
2010008C14Rik	-0.757061	0.00285	0.0376216		Chp2	-1.42008	5e-05	0.000920569
Akr7a5	-0.756788	5e-05	0.00128109		St3gal6	-1.41933	5e-05	0.000920569
Tmcc1	-0.754946	0.00015	0.00335976		Slc25a15	-1.41239	5e-05	0.000920569
Slc43a2	-0.754239	0.0001	0.00236173		Mtfp1	-1.40472	5e-05	0.000920569
Fam234a	-0.752006	5e-05	0.00128109		Sephs2	-1.40171	5e-05	0.000920569
Slc3a2	-0.751864	5e-05	0.00128109		Eepd1	-1.40158	5e-05	0.000920569
Map2k2	-0.750211	5e-05	0.00128109		2010008C14Rik	-1.40123	0.00025	0.00363061
Slc15a1	-0.749538	5e-05	0.00128109		Rmdn3	-1.38973	5e-05	0.000920569
Slc27a4	-0.748671	0.0002	0.00431944		Mlxipl	-1.38898	5e-05	0.000920569
Glod5	-0.747933	5e-05	0.00128109		Pepd	-1.38763	0.0001	0.00170036
Xpnpep1	-0.744403	0.001	0.0163184		Hadh	-1.37798	0.0001	0.00170036
Gm10639	-0.741836	0.0014	0.0212015		Ddhd2	-1.36522	5e-05	0.000920569
Slc6a8	-0.740898	0.00025	0.00525227		Akr7a5	-1.36443	5e-05	0.000920569
Gm8797	-0.736081	0.00145	0.0218396		Cnnm2	-1.36222	0.00055	0.00685429
Xkr9	-0.734183	5e-05	0.00128109		Fam109a	-1.36122	5e-05	0.000920569
Gnpda1	-0.734049	5e-05	0.00128109		BC029722	-1.35441	5e-05	0.000920569
Ccnyl1	-0.733658	0.002	0.0283698		Hdhd3	-1.3539	5e-05	0.000920569
Tha1	-0.729877	0.0003	0.00615377		Sult2b1	-1.34765	5e-05	0.000920569
Slc25a22	-0.729537	0.0001	0.00236173		Igkv9-120	-1.34707	0.00105	0.0112442
1190002N15Rik	-0.728248	0.00015	0.00335976		Fam234a	-1.34668	5e-05	0.000920569
Scoc	-0.724767	5e-05	0.00128109		Gnpda1	-1.34555	5e-05	0.000920569
Galm	-0.724585	5e-05	0.00128109		Fahd1	-1.34422	0.00015	0.00239596
Tmem238	-0.723461	0.00035	0.00701364		Acot11	-1.34174	5e-05	0.000920569
Insl6	-0.723101	0.00125	0.0195042		Map2k2	-1.341	5e-05	0.000920569
Fam109a	-0.722338	5e-05	0.00128109		Gzmb	-1.33914	0.00045	0.0058381
Mob3c	-0.720024	5e-05	0.00128109		Igkv10-94	-1.33591	0.0026	0.0223719
Gm8909	-0.716005	5e-05	0.00128109		Npc1l1	-1.31762	0.0004	0.00536045
B3glct	-0.715638	0.0001	0.00236173		Homer2	-1.31571	0.0031	0.0256209
B4galnt1	-0.714961	5e-05	0.00128109		Adipor2	-1.31433	5e-05	0.000920569
Reg3a	-0.710501	5e-05	0.00128109		Sar1b	-1.31337	5e-05	0.000920569
Tle1	-0.710324	0.0021	0.0295468		Prr15	-1.3075	0.00515	0.038016
Cyp2d22	-0.710319	0.00015	0.00335976		Ctsz	-1.30486	5e-05	0.000920569
Slc22a4	-0.709253	0.00055	0.0101432		Slc43a2	-1.30158	0.00015	0.00239596
E430018J23Rik	-0.705093	0.00365	0.0453783		Plin3	-1.29306	5e-05	0.000920569
2210407C18Rik	-0.705082	5e-05	0.00128109		Mdh1	-1.29213	0.00195	0.017986
Tmed4	-0.704165	5e-05	0.00128109		Tubal3	-1.28777	5e-05	0.000920569
Gchfr	-0.703295	0.0001	0.00236173		Amn	-1.28484	5e-05	0.000920569
Isoc1	-0.701336	5e-05	0.00128109		Als2	-1.28333	5e-05	0.000920569
Ddc	-0.700551	0.0001	0.00236173		Tfg	-1.27669	5e-05	0.000920569
Rilp	-0.696963	0.0034	0.0430408		Pkm	-1.27613	0.00185	0.0172877
Plac8	-0.694955	0.00055	0.0101432		Trim30d	-1.276	5e-05	0.000920569
Elmo2	-0.694525	0.00015	0.00335976		Mov10	-1.26936	5e-05	0.000920569
Cbr1	-0.693597	5e-05	0.00128109		Phyh	-1.26814	5e-05	0.000920569
Lpar5	-0.687413	0.00145	0.0218396		Vat1	-1.2674	5e-05	0.000920569
Galk1	-0.68566	0.0007	0.0123205		Slc6a4	-1.26547	0.0005	0.00635357
Cxcl16	-0.684669	0.00045	0.00861952		Slc27a4	-1.25362	0.00055	0.00685429
Rcan1	-0.683638	5e-05	0.00128109		G630090E17Rik	-1.24887	5e-05	0.000920569
Chchd7	-0.682132	5e-05	0.00128109		Clec2e	-1.24875	5e-05	0.000920569
Nr1h3	-0.680323	5e-05	0.00128109		Sdsl	-1.2475	0.00015	0.00239596
Abcb9	-0.680014	0.00315	0.04073		Glrx	-1.24293	5e-05	0.000920569
Cerk	-0.67623	5e-05	0.00128109		Chchd7	-1.24028	5e-05	0.000920569
Cd302	-0.673143	0.00015	0.00335976		Rab11fip3	-1.2381	5e-05	0.000920569
Gsta1	-0.672231	5e-05	0.00128109		Car13	-1.23546	5e-05	0.000920569
Cdk18	-0.671904	0.00345	0.0434362		Mcfd2	-1.22953	5e-05	0.000920569
Fahd1	-0.671484	0.0017	0.0248766		Proz	-1.22786	0.0005	0.00635357
Ankrd54	-0.663387	0.0032	0.0411848		Gata6	-1.2272	5e-05	0.000920569
Atxn7l3b	-0.662696	5e-05	0.00128109		AU040320	-1.22664	5e-05	0.000920569
Pepd	-0.661465	5e-05	0.00128109		Nr1h3	-1.22474	5e-05	0.000920569
Hace1	-0.659268	0.00265	0.0357287		Larp1b	-1.2237	5e-05	0.000920569
Glrx	-0.658452	5e-05	0.00128109		Pdcd6	-1.22168	5e-05	0.000920569
Tmem41a	-0.657734	5e-05	0.00128109		Ndufa4	-1.22127	5e-05	0.000920569
BC029722	-0.654775	0.001	0.0163184		Synj2bp	-1.21752	5e-05	0.000920569
Sephs2	-0.65446	0.0001	0.00236173		Apol7a	-1.21061	5e-05	0.000920569
Gpt	-0.653677	0.0001	0.00236173		Samd8	-1.21061	5e-05	0.000920569
Larp1b	-0.653371	5e-05	0.00128109		Tprkb	-1.20946	5e-05	0.000920569
Eci3	-0.653342	0.00015	0.00335976		Sucla2	-1.20344	5e-05	0.000920569
Bche	-0.652475	5e-05	0.00128109		Slc35f2	-1.19894	5e-05	0.000920569
Gda	-0.652309	0.00065	0.0115874		Btnl7-ps	-1.19602	5e-05	0.000920569
Plvap	-0.65145	0.00345	0.0434362		Ift20	-1.19515	5e-05	0.000920569
Pik3r2	-0.650863	0.00015	0.00335976		Tdp2	-1.19045	5e-05	0.000920569
Tor1a	-0.650766	0.00085	0.0143951		Igkv6-15	-1.18988	0.0012	0.0124933
Slc6a4	-0.649542	0.0015	0.0224225		Nek6	-1.18424	0.00585	0.0420703
Amdhd2	-0.644976	5e-05	0.00128109		Me2	-1.18393	0.0001	0.00170036
G630090E17Rik	-0.644817	0.00035	0.00701364		Bche	-1.18239	5e-05	0.000920569
Susd2	-0.644737	5e-05	0.00128109		Sfxn1	-1.18226	5e-05	0.000920569
Bpgm	-0.643642	0.0003	0.00615377		Aldh3b1	-1.17775	5e-05	0.000920569
Hadh	-0.642771	0.00025	0.00525227		Agpat9	-1.17598	5e-05	0.000920569
Psme2	-0.641303	5e-05	0.00128109		Cyp2d22	-1.17519	5e-05	0.000920569
Tprkb	-0.639731	0.0005	0.00940854		Igkv10-96	-1.17295	5e-05	0.000920569
Id2	-0.638354	0.0001	0.00236173		Rilpl2	-1.16807	0.00035	0.00481741
Tm6sf2	-0.6371	5e-05	0.00128109		Cnep1r1	-1.15836	5e-05	0.000920569
Cideb	-0.633611	5e-05	0.00128109		Msra	-1.15721	5e-05	0.000920569
Ndst1	-0.62793	0.0001	0.00236173		Ifit1	-1.15679	5e-05	0.000920569
Pccb	-0.627485	5e-05	0.00128109		Otc	-1.15499	5e-05	0.000920569
Cyp4f14	-0.627137	0.00205	0.0289607		Sec13	-1.15396	5e-05	0.000920569
Aldh3b1	-0.626298	0.00015	0.00335976		Scrn2	-1.15355	5e-05	0.000920569
Sar1b	-0.62629	5e-05	0.00128109		Tor1a	-1.15174	0.0001	0.00170036
Tfg	-0.626177	0.0005	0.00940854		Alad	-1.14517	5e-05	0.000920569
Npc1l1	-0.626023	0.00065	0.0115874		Xpnpep1	-1.14381	0.0009	0.0100225
Adipor2	-0.62476	5e-05	0.00128109		Plvap	-1.13392	0.00465	0.0351081
Proz	-0.623011	0.00315	0.04073		Abcb9	-1.13259	0.0003	0.00424836
Pkm	-0.622139	0.00055	0.0101432		Cyp4f14	-1.13138	0.0057	0.0411371
Hdhd3	-0.621253	5e-05	0.00128109		Psme2	-1.12905	5e-05	0.000920569
Sdsl	-0.621	0.00175	0.0254208		C2cd2l	-1.12849	5e-05	0.000920569
Cmpk2	-0.619947	5e-05	0.00128109		Rilp	-1.12778	0.00145	0.014311
Fmo4	-0.617799	0.0014	0.0212015		Tsc22d3	-1.12419	5e-05	0.000920569
Crot	-0.616612	5e-05	0.00128109		Cdc42ep2	-1.12344	0.0001	0.00170036
Aplp1	-0.612672	5e-05	0.00128109		Igfbp3	-1.12064	5e-05	0.000920569
Pgam1	-0.611247	5e-05	0.00128109		Galk1	-1.11996	5e-05	0.000920569
Ctsz	-0.609851	0.0002	0.00431944		Yif1a	-1.11911	5e-05	0.000920569
Pla2g12b	-0.608294	5e-05	0.00128109		Tle1	-1.11886	0.00015	0.00239596
Cst6	-0.607763	0.0001	0.00236173		Casp7	-1.1125	5e-05	0.000920569
Eif1ad	-0.604678	0.0002	0.00431944		Cat	-1.10954	5e-05	0.000920569
Naaa	-0.60408	0.00085	0.0143951		Scamp5	-1.10807	5e-05	0.000920569
Ckb	-0.603489	5e-05	0.00128109		Eif1ad	-1.10749	5e-05	0.000920569
Defa17	-0.603488	5e-05	0.00128109		Hace1	-1.10159	0.00075	0.00869218
Por	-0.603335	5e-05	0.00128109		Dnpep	-1.10051	0.0001	0.00170036
Vipr1	-0.602232	0.0003	0.00615377		Pi4k2b	-1.09753	5e-05	0.000920569
Erich4	-0.601741	0.00015	0.00335976		Ogdh	-1.09623	0.0023	0.0204457
Lypla1	-0.60134	0.00405	0.0493787		Pitpna	-1.09538	0.00025	0.00363061
Mcfd2	-0.596983	0.00045	0.00861952		Arl5a	-1.09519	5e-05	0.000920569
Scamp5	-0.595243	5e-05	0.00128109		Insl6	-1.09283	0.00085	0.00962387
Frmd8	-0.5873	0.0005	0.00940854		Sec22b	-1.0888	5e-05	0.000920569
Scrn2	-0.587057	0.00025	0.00525227		Susd2	-1.08531	0.0002	0.00304754
Snx25	-0.586986	0.0007	0.0123205		Hif1a	-1.08474	5e-05	0.000920569
Fchsd2	-0.58688	0.00085	0.0143951		Tspan13	-1.08417	5e-05	0.000920569
Btnl1	-0.577031	0.0001	0.00236173		AI427809	-1.07999	0.00245	0.0213393
Plin3	-0.571177	0.0002	0.00431944		Ttc7	-1.07986	5e-05	0.000920569
Ttc7	-0.570468	0.00105	0.0168766		Abca1	-1.07946	0.0001	0.00170036
Prkg2	-0.569884	0.0002	0.00431944		Zswim5	-1.07832	0.0004	0.00536045
Rcbtb1	-0.569576	0.00225	0.031277		Tpi1	-1.07607	0.0026	0.0223719
Gzma	-0.569356	0.00025	0.00525227		Amdhd2	-1.07462	5e-05	0.000920569
H2-T3	-0.566459	0.0001	0.00236173		Defa-rs1	-1.07372	0.0043	0.0330262
Slc7a15	-0.565497	0.00025	0.00525227		Cdk18	-1.06965	0.0003	0.00424836
Tubal3	-0.562689	0.00015	0.00335976		Txndc17	-1.0593	5e-05	0.000920569
Adap1	-0.558812	0.0002	0.00431944		Cbr1	-1.05476	0.0001	0.00170036
Edn3	-0.558622	0.0007	0.0123205		Gch1	-1.05335	0.00025	0.00363061
Tspan13	-0.550706	0.0002	0.00431944		Tob2	-1.05247	5e-05	0.000920569
Sult2b1	-0.550607	0.0002	0.00431944		Lpar5	-1.05247	0.00285	0.0239582
Pdcd6	-0.550388	0.00015	0.00335976		Aldh9a1	-1.05021	0.00035	0.00481741
Cnep1r1	-0.549557	0.00065	0.0115874		Gm8797	-1.05016	0.00155	0.015099
Pgm1	-0.548956	0.00075	0.0130517		Pgam1	-1.04584	5e-05	0.000920569
Nfe2l2	-0.546778	0.00015	0.00335976		Eno1	-1.04543	0.00075	0.00869218
Slc35f2	-0.54443	0.0001	0.00236173		Crot	-1.03948	5e-05	0.000920569
Sec22b	-0.54307	0.0006	0.010906		Gm37324	-1.03833	0.0055	0.0398554
Espn	-0.54209	0.00185	0.0266504		Cdc42se2	-1.0355	0.0001	0.00170036
Alad	-0.54082	0.001	0.0163184		Edn3	-1.03498	0.0002	0.00304754
Tysnd1	-0.539056	0.00155	0.0230212		Ankrd54	-1.03429	0.001	0.0108558
Neurl3	-0.537945	0.0006	0.010906		Btnl1	-1.03373	5e-05	0.000920569
Tpi1	-0.534874	0.002	0.0283698		H2-T3	-1.03091	0.0003	0.00424836
Rmdn3	-0.534799	0.00035	0.00701364		Defa17	-1.0261	0.00035	0.00481741
Pitpna	-0.534291	0.00155	0.0230212		Oaz1	-1.02582	0.00035	0.00481741
Rps6ka4	-0.53337	0.00035	0.00701364		Yipf5	-1.02527	5e-05	0.000920569
Ift20	-0.532726	0.0012	0.0188939		Fbp2	-1.0176	0.0002	0.00304754
Sfxn1	-0.5325	0.0004	0.00780169		B4galnt1	-1.01589	0.0001	0.00170036
Eno1	-0.531434	0.00095	0.0156126		Decr1	-1.01564	5e-05	0.000920569
Lysmd3	-0.530901	0.0002	0.00431944		Naaa	-1.01339	0.0004	0.00536045
Sowaha	-0.530302	0.00055	0.0101432		Mob3c	-1.01176	5e-05	0.000920569
Tmem64	-0.530185	0.0036	0.0449175		Tmem64	-1.01145	0.00015	0.00239596
Yif1a	-0.529864	0.00045	0.00861952		Fam8a1	-1.00635	5e-05	0.000920569
Dlg3	-0.5288	0.0019	0.0272857		Sdhb	-0.991378	0.0006	0.00729846
Decr1	-0.526977	5e-05	0.00128109		Por	-0.990696	0.00015	0.00239596
Cope	-0.526176	0.00065	0.0115874		E430018J23Rik	-0.987731	0.0042	0.0323455
Pdxk	-0.525738	0.00065	0.0115874		Rcan1	-0.98304	0.00025	0.00363061
Tspan5	-0.525033	0.0022	0.0307049		Gata5	-0.982036	0.00015	0.00239596
Dhrs11	-0.524521	0.0002	0.00431944		Pink1	-0.972055	0.00015	0.00239596
Agpat9	-0.523686	0.00085	0.0143951		Prkg2	-0.969555	0.00015	0.00239596
Rab11fip3	-0.52357	0.0003	0.00615377		Osgin1	-0.968594	0.00035	0.00481741
Hif1a	-0.523426	0.0004	0.00780169		Tnfrsf1a	-0.9677	5e-05	0.000920569
Slc16a10	-0.521496	0.0004	0.00780169		Adap1	-0.963755	0.00035	0.00481741
Me2	-0.521239	0.00135	0.0206925		Gm7861	-0.961568	0.00065	0.00774126
Tomm20	-0.520813	0.0003	0.00615377		Clic1	-0.958221	0.0003	0.00424836
Atl2	-0.517624	0.0002	0.00431944		Edf1	-0.957462	5e-05	0.000920569
Sucla2	-0.517418	0.00075	0.0130517		Ifi30	-0.955462	0.00025	0.00363061
Slc30a2	-0.515843	0.00075	0.0130517		Lypla1	-0.955264	0.0014	0.0140118
Ifit1	-0.513221	0.0018	0.0260653		Hook2	-0.955188	0.0001	0.00170036
Ehd1	-0.513218	0.00085	0.0143951		B3glct	-0.951509	0.00095	0.0104324
Mxi1	-0.512887	0.00065	0.0115874		Tmcc1	-0.95104	0.0011	0.011683
Yipf5	-0.509897	0.0008	0.0138179		Cyc1	-0.948506	0.0009	0.0100225
Zswim5	-0.507642	0.0034	0.0430408		Rcbtb1	-0.948236	5e-05	0.000920569
Igfbp3	-0.506776	0.00365	0.0453783		Frmd8	-0.94489	0.0001	0.00170036
Eif6	-0.506283	0.001	0.0163184		Neurl3	-0.937023	0.00035	0.00481741
Apol7a	-0.50549	0.00205	0.0289607		Eif6	-0.933075	0.00045	0.0058381
Trim30d	-0.505174	0.0015	0.0224225		Ehd1	-0.93208	0.0006	0.00729846
Pi4k2b	-0.50398	0.0004	0.00780169		Sidt2	-0.924254	0.0002	0.00304754
Sidt2	-0.5025	0.00395	0.0484573		Dhrs11	-0.922426	0.0011	0.011683
Atf4	-0.50169	0.0009	0.015004		Espn	-0.910998	0.00215	0.0194525
Atg3	-0.499359	0.00195	0.0278311		Vipr1	-0.910022	0.00065	0.00774126
AU040320	-0.496443	0.0012	0.0188939		Tmem150b	-0.907551	0.0013	0.0132723
Ogdh	-0.496171	0.00285	0.0376216		Cmpk2	-0.906523	0.0007	0.00825385
Mon1a	-0.493622	0.0006	0.010906		Mcur1	-0.90595	0.00015	0.00239596
Pink1	-0.493604	0.00125	0.0195042		Cerk	-0.892361	0.0006	0.00729846
Sh3rf1	-0.492147	0.00225	0.031277		Kdelr1	-0.891532	0.00035	0.00481741
Peli1	-0.488661	0.00115	0.0182933		Fchsd2	-0.885246	0.00135	0.0136846
Msra	-0.485059	0.00125	0.0195042		B4galt5	-0.875169	0.0005	0.00635357
Otc	-0.484614	0.00085	0.0143951		Cope	-0.873199	0.0006	0.00729846
Sec13	-0.482523	0.001	0.0163184		Zfyve21	-0.872548	0.00065	0.00774126
Mov10	-0.481731	0.0033	0.0421592		Aplp1	-0.864016	0.0005	0.00635357
Kalrn	-0.480403	0.0012	0.0188939		Sowaha	-0.86238	0.0025	0.0216555
Tmem150b	-0.479253	0.00235	0.0324721		Tspan5	-0.854497	0.0027	0.0230512
Ndufa4	-0.478192	0.00165	0.0242986		Kalrn	-0.854063	0.00065	0.00774126
Hook2	-0.477313	0.00095	0.0156126		Snx9	-0.852339	0.00065	0.00774126
Cdc42se2	-0.473118	0.00125	0.0195042		Slc22a4	-0.846778	0.0042	0.0323455
Fam118a	-0.471894	0.0007	0.0123205		Mtmr4	-0.846007	0.0006	0.00729846
Mtmr4	-0.470995	0.0014	0.0212015		Ykt6	-0.840704	0.0004	0.00536045
Phyh	-0.468623	0.00125	0.0195042		Bpgm	-0.839451	0.00065	0.00774126
Efcab14	-0.464961	0.0035	0.0439065		B4galnt4	-0.838408	0.0062	0.0439434
Mavs	-0.464292	0.00175	0.0254208		Id2	-0.833559	0.0004	0.00536045
Cat	-0.463357	0.0026	0.03526		Tmem238	-0.832047	0.0039	0.0306149
Il10rb	-0.463217	0.00235	0.0324721		Ighv1-53	-0.830276	0.0057	0.0411371
Zfyve21	-0.461627	0.0018	0.0260653		Tysnd1	-0.827488	0.00185	0.0172877
Casp7	-0.460671	0.00225	0.031277		Idh3a	-0.811857	0.00155	0.015099
Ppa1	-0.460131	0.0014	0.0212015		Sh3rf1	-0.811492	0.0024	0.0210196
C2cd2l	-0.459638	0.00155	0.0230212		Mavs	-0.804962	0.0007	0.00825385
Mcur1	-0.459546	0.00205	0.0289607		Pdxk	-0.795041	0.00115	0.0120788
Ifi30	-0.459118	0.0013	0.0201261		Pgm1	-0.792714	0.001	0.0108558
Btnl7-ps	-0.458257	0.0015	0.0224225		Dlg3	-0.788391	0.00115	0.0120788
Gata6	-0.458017	0.0028	0.0372805		Atg3	-0.786649	0.0015	0.0147228
Oaz1	-0.456659	0.0026	0.03526		Ccnyl1	-0.785695	0.0067	0.0464464
Aldh9a1	-0.454919	0.00405	0.0493787		Efcab14	-0.784968	0.00095	0.0104324
Tob2	-0.454013	0.00255	0.0347516		Lysmd3	-0.784212	0.00125	0.0128913
Tdp2	-0.451535	0.0041	0.0497698		Tuba1c	-0.781716	0.00115	0.0120788
Edf1	-0.450654	0.0033	0.0421592		Slc25a22	-0.78032	0.00165	0.0158882
Kdelr1	-0.449925	0.0021	0.0295468		Atxn7l3b	-0.779903	0.0015	0.0147228
Cyc1	-0.449614	0.0032	0.0411848		Slc35g1	-0.77935	0.00215	0.0194525
Fbp2	-0.443312	0.00265	0.0357287		Il10rb	-0.773822	0.00225	0.0201143
Snx9	-0.44055	0.0027	0.036227		Mxi1	-0.762924	0.0014	0.0140118
Sdhb	-0.43998	0.00275	0.0367204		Mon1a	-0.754125	0.0014	0.0140118
Ceacam18	-0.437788	0.004	0.0489841		Isoc1	-0.753782	0.00115	0.0120788
Ykt6	-0.437265	0.0032	0.0411848		Pik3r2	-0.744641	0.0021	0.0191095
Txndc17	-0.435205	0.00295	0.0386843		Peli1	-0.737109	0.0014	0.0140118
Tuba1c	-0.434868	0.00315	0.04073		Nfe2l2	-0.733073	0.0058	0.041753
Gata5	-0.432491	0.00295	0.0386843		Pccb	-0.722074	0.00245	0.0213393
Chp2	-0.427533	0.00385	0.047398		Rps6ka4	-0.713055	0.0031	0.0256209
Tnfrsf1a	-0.427531	0.0031	0.040271		Fam118a	-0.706813	0.0053	0.0387614
Fam8a1	-0.426598	0.0037	0.0458358		Ndst1	-0.697107	0.0045	0.034175
Slc35g1	-0.426335	0.00405	0.0493787		Mt1	-0.693026	0.00435	0.0332845
Idh3a	-0.420667	0.004	0.0489841		Atf4	-0.685452	0.0048	0.0360684
Arl5a	-0.42015	0.00395	0.0484573		Tomm20	-0.615681	0.00695	0.0476227
Galnt7	0.429848	0.0031	0.040271		Rnf145	0.642011	0.005	0.037237
Actn1	0.450391	0.00285	0.0376216		Gpat4	0.668704	0.0052	0.0382264
Stim1	0.452567	0.0041	0.0497698		Rai14	0.699461	0.0052	0.0382264
Ptrf	0.454181	0.00325	0.0416738		Gm42860	0.726833	0.0043	0.0330262
Itsn2	0.459646	0.00325	0.0416738		Fads2	0.728682	0.00625	0.0441658
Fads2	0.460104	0.00375	0.0463724		Slc25a17	0.731138	0.0046	0.0348045
Sh3bgrl2	0.461772	0.0013	0.0201261		Trp53inp1	0.75017	0.0018	0.0169317
Rap1gap2	0.462885	0.00285	0.0376216		Synpo2	0.752973	0.005	0.037237
Gpat4	0.47212	0.0019	0.0272857		Nipal3	0.763937	0.00145	0.014311
Kmt2a	0.47425	0.00225	0.031277		Ptrf	0.769371	0.0017	0.0162052
Slc25a17	0.48285	0.00335	0.0426802		Reg4	0.77018	0.00405	0.0314798
Lhfpl2	0.485934	0.00105	0.0168766		Myadm	0.790864	0.0012	0.0124933
Ddah1	0.490179	0.0024	0.0330971		Arrdc3	0.79167	0.0014	0.0140118
Cables1	0.492391	0.00275	0.0367204		Cdo1	0.799069	0.00175	0.0165598
Cpd	0.493506	0.00075	0.0130517		Naip1	0.81365	0.00125	0.0128913
Lnpep	0.494149	0.0034	0.0430408		Gabarapl1	0.819994	0.00175	0.0165598
Myo5c	0.495315	0.00135	0.0206925		Cables1	0.826149	0.00145	0.014311
Timp3	0.49544	0.0022	0.0307049		Cpd	0.83112	0.0006	0.00729846
Adamdec1	0.496364	0.001	0.0163184		Psd3	0.850127	0.00405	0.0314798
Rai14	0.498165	0.00175	0.0254208		Slc25a20	0.856544	0.00215	0.0194525
Gm42860	0.50109	0.0017	0.0248766		Serpinh1	0.856722	0.00055	0.00685429
Scarb2	0.501323	0.00085	0.0143951		Tspan12	0.861849	0.0026	0.0223719
Rnf152	0.501817	0.0005	0.00940854		Mfsd6	0.874574	0.0002	0.00304754
Tpm2	0.503812	0.00075	0.0130517		Synm	0.880519	0.00225	0.0201143
Naip1	0.509799	0.0004	0.00780169		Zdhhc13	0.889553	0.0003	0.00424836
Pik3ap1	0.513733	0.003	0.0392658		Hspb8	0.894153	0.00405	0.0314798
Cpt1a	0.515881	0.00035	0.00701364		Paics	0.902795	0.00175	0.0165598
Cfd	0.516807	0.0022	0.0307049		Acsf2	0.910408	0.00075	0.00869218
Cdo1	0.519788	0.00245	0.033653		Neu1	0.912179	0.00415	0.0320819
S100a6	0.520891	0.0008	0.0138179		Itsn2	0.914606	0.0003	0.00424836
Slc25a20	0.524583	0.0009	0.015004		Hspa4l	0.916398	0.00455	0.0344812
Pygb	0.52495	0.0009	0.015004		Tpm2	0.921563	0.0005	0.00635357
Pfkl	0.526214	0.00215	0.0301586		Adamdec1	0.932095	0.00075	0.00869218
Mgll	0.528487	0.00315	0.04073		Tmem252	0.943676	0.00075	0.00869218
Sdpr	0.529005	0.0016	0.0236123		Thrsp	0.94375	0.00215	0.0194525
Clmn	0.532507	0.00035	0.00701364		Ntn4	0.945331	0.00175	0.0165598
Lcor	0.535531	0.0035	0.0439065		Tuba1a	0.945991	0.00025	0.00363061
Neu1	0.541992	0.0006	0.010906		Higd1a	0.947642	0.00055	0.00685429
Ppp1r12b	0.544364	0.0007	0.0123205		Actn1	0.950928	0.00025	0.00363061
Kif13b	0.547909	0.00095	0.0156126		Cpt1a	0.953761	0.0004	0.00536045
Myadm	0.551835	0.00015	0.00335976		Akap13	0.954907	0.0001	0.00170036
Trp53inp1	0.552245	0.0009	0.015004		Stim1	0.955864	0.00015	0.00239596
Scd2	0.553208	0.00065	0.0115874		Kmt2a	0.956305	0.0001	0.00170036
Mid2	0.55699	0.0011	0.0175987		Slc26a2	0.959343	0.0022	0.0197417
Klk1	0.562286	0.0002	0.00431944		Agfg2	0.960115	0.0035	0.0280631
Aspg	0.562636	0.0025	0.0342044		Myo5c	0.962425	0.0004	0.00536045
Pde2a	0.564989	0.0009	0.015004		Clmn	0.964232	0.00045	0.0058381
Tnc	0.56868	0.00085	0.0143951		Zfp871	0.970856	0.00525	0.0385144
Pyy	0.573912	0.00135	0.0206925		Ppp1r12b	0.971894	0.0001	0.00170036
Paics	0.583697	0.00275	0.0367204		Lhfpl2	0.971977	0.0002	0.00304754
Tppp	0.583868	0.0026	0.03526		Usp53	0.974856	0.001	0.0108558
Hspb8	0.587667	0.0017	0.0248766		Scarb2	0.981744	0.00015	0.00239596
Dpt	0.58974	0.0003	0.00615377		Lamb3	0.984609	5e-05	0.000920569
Abcc9	0.590512	0.00195	0.0278311		Ptpn9	0.985333	0.00025	0.00363061
Zdhhc13	0.590836	0.0004	0.00780169		Slc12a2	0.989568	5e-05	0.000920569
Serpinh1	0.59526	0.00025	0.00525227		Gcnt3	0.990976	0.0013	0.0132723
Ubr2	0.596422	0.0004	0.00780169		Gcg	0.991193	0.00015	0.00239596
Sqrdl	0.598585	5e-05	0.00128109		Atrx	0.998323	5e-05	0.000920569
Msrb3	0.602143	0.0039	0.047971		P4ha1	1.00128	0.00545	0.0395535
Endod1	0.603217	0.0001	0.00236173		Exph5	1.0043	0.0007	0.00825385
Nipal3	0.6056	0.0027	0.036227		Lcor	1.0054	0.0037	0.0293853
Ehf	0.605742	0.00095	0.0156126		Galnt7	1.00873	5e-05	0.000920569
Glul	0.605887	5e-05	0.00128109		Klhl23	1.01558	0.00045	0.0058381
Rnf145	0.605913	0.0001	0.00236173		AA467197	1.01683	0.0001	0.00170036
Mettl7b	0.607986	5e-05	0.00128109		Sdpr	1.01853	0.00025	0.00363061
Slc12a2	0.608882	5e-05	0.00128109		Ptprd	1.02439	0.0001	0.00170036
5330417C22Rik	0.609516	0.0002	0.00431944		Lnpep	1.0258	0.0007	0.00825385
Higd1a	0.610553	0.0001	0.00236173		Msrb3	1.02749	0.00105	0.0112442
Maged1	0.613716	0.0004	0.00780169		Ptn	1.03078	0.00355	0.028384
Prom1	0.613717	0.00135	0.0206925		Pyy	1.03719	0.0068	0.046843
Aoc3	0.617508	0.0009	0.015004		Pfkl	1.03778	0.00035	0.00481741
Atrx	0.621484	0.00305	0.0398077		Tnc	1.04216	0.0003	0.00424836
Slc10a2	0.624966	0.0013	0.0201261		Deptor	1.04244	5e-05	0.000920569
Cipc	0.626439	0.00015	0.00335976		Ubr2	1.04277	0.0001	0.00170036
AA467197	0.62964	0.0001	0.00236173		Timp3	1.04317	5e-05	0.000920569
Arrdc3	0.630802	0.00025	0.00525227		Plce1	1.04353	0.0001	0.00170036
Des	0.634982	0.0001	0.00236173		Strip2	1.05708	0.00515	0.038016
Mfsd6	0.638426	5e-05	0.00128109		Rap1gap2	1.05796	5e-05	0.000920569
Plce1	0.641218	0.00135	0.0206925		Tspan2	1.05938	0.0016	0.0155117
Gabarapl1	0.645451	0.0004	0.00780169		Mcam	1.06552	0.00015	0.00239596
Ptpn9	0.651704	5e-05	0.00128109		Fbxo32	1.06896	5e-05	0.000920569
Mcam	0.655431	0.0007	0.0123205		Mid2	1.07196	5e-05	0.000920569
Itih5	0.655926	0.00015	0.00335976		Abi3bp	1.07261	0.0022	0.0197417
Anxa1	0.65899	0.00105	0.0168766		Ocrl	1.07672	0.00155	0.015099
Usp53	0.661794	0.0028	0.0372805		Rnasel	1.07935	0.00045	0.0058381
Syt7	0.661943	5e-05	0.00128109		Mpdz	1.0853	0.0029	0.0242211
Agpat4	0.662033	0.0008	0.0138179		Abcc9	1.08546	0.0003	0.00424836
Myo19	0.665466	0.00205	0.0289607		Tppp3	1.08816	0.00025	0.00363061
Sgk2	0.666841	5e-05	0.00128109		Dpt	1.09206	0.00015	0.00239596
Gcnt1	0.667056	0.00015	0.00335976		Tns1	1.09545	5e-05	0.000920569
Ocrl	0.670521	0.0023	0.0319401		Acaa1b	1.10286	0.00155	0.015099
Celsr1	0.672134	0.0005	0.00940854		Des	1.105	5e-05	0.000920569
Lamb3	0.675497	5e-05	0.00128109		Pgm5	1.10827	0.0001	0.00170036
Car3	0.677917	0.00015	0.00335976		Slc24a3	1.11253	0.0005	0.00635357
Hrh1	0.682073	0.0041	0.0497698		Sgk2	1.12164	5e-05	0.000920569
Gcnt3	0.685585	5e-05	0.00128109		Slfn9	1.12453	0.00315	0.0258838
Nr1h4	0.68588	5e-05	0.00128109		Plscr4	1.12941	0.0005	0.00635357
Synpo2	0.690958	0.00115	0.0182933		Kif13b	1.13474	0.0001	0.00170036
Tns1	0.694685	0.00025	0.00525227		Atp2b1	1.13926	0.00015	0.00239596
Hspb1	0.695924	0.00105	0.0168766		Acsl3	1.14914	0.0022	0.0197417
Rnasel	0.696746	5e-05	0.00128109		Nr1h4	1.16283	5e-05	0.000920569
Frmd6	0.701851	0.0025	0.0342044		Gm8979	1.16325	5e-05	0.000920569
Zfp871	0.703951	0.00015	0.00335976		Aqp4	1.17276	0.00015	0.00239596
Slc24a3	0.707822	0.00095	0.0156126		Rims1	1.17455	0.0022	0.0197417
Exph5	0.708928	5e-05	0.00128109		Cc2d2a	1.17797	0.00185	0.0172877
Acsf2	0.709116	5e-05	0.00128109		Hspb1	1.17834	0.00045	0.0058381
Deptor	0.709172	5e-05	0.00128109		1700024P16Rik	1.17859	0.0024	0.0210196
Tppp3	0.712211	0.0001	0.00236173		Cald1	1.18038	5e-05	0.000920569
Gcg	0.713297	5e-05	0.00128109		Gmpr	1.18156	0.0045	0.034175
Pgm5	0.713406	0.0014	0.0212015		Pygb	1.18623	5e-05	0.000920569
Cc2d2a	0.713518	0.00275	0.0367204		Slc2a4	1.18649	0.0002	0.00304754
Rapgef5	0.716572	0.0027	0.036227		Pdlim3	1.19459	5e-05	0.000920569
Thrsp	0.718423	0.0005	0.00940854		Slc20a1	1.19669	0.00025	0.00363061
Gne	0.719537	5e-05	0.00128109		Sqrdl	1.20248	5e-05	0.000920569
Ppp1r3b	0.721657	0.0037	0.0458358		Frmd6	1.21065	0.00045	0.0058381
Prss23os	0.730524	0.0014	0.0212015		Epb41l4a	1.21393	0.00235	0.0207091
Hunk	0.730542	0.00385	0.047398		Suox	1.22367	0.0006	0.00729846
Scn7a	0.736269	0.00075	0.0130517		Pirt	1.24281	0.00605	0.0430303
Arhgef28	0.738662	0.00065	0.0115874		Diaph2	1.24316	0.00255	0.0219949
Cd9	0.739472	5e-05	0.00128109		Sprr2a3	1.24433	5e-05	0.000920569
Agfg2	0.744885	0.00045	0.00861952		Myl9	1.2465	5e-05	0.000920569
Tnfrsf21	0.748933	5e-05	0.00128109		Glul	1.24714	5e-05	0.000920569
Tmem252	0.754902	5e-05	0.00128109		Maged1	1.24715	5e-05	0.000920569
Ntn4	0.758095	5e-05	0.00128109		Rnf152	1.2477	5e-05	0.000920569
Utp20	0.764853	5e-05	0.00128109		Lpl	1.25094	5e-05	0.000920569
Mecom	0.76865	0.00055	0.0101432		Pparg	1.2536	0.0001	0.00170036
6330403A02Rik	0.770241	0.0036	0.0449175		Muc3a	1.25725	5e-05	0.000920569
Suox	0.771548	5e-05	0.00128109		Gm26778	1.25796	0.0019	0.0176276
Slc2a4	0.772509	0.0003	0.00615377		Fam214a	1.25915	0.0009	0.0100225
Prnp	0.776972	0.00015	0.00335976		Aoc3	1.26289	5e-05	0.000920569
Acta2	0.778115	5e-05	0.00128109		Cipc	1.27067	5e-05	0.000920569
Hsd3b3	0.780761	5e-05	0.00128109		Cav1	1.27551	5e-05	0.000920569
Muc3a	0.782199	5e-05	0.00128109		Flnc	1.27927	0.00015	0.00239596
Satb2	0.782334	0.00015	0.00335976		Scn7a	1.28438	0.00045	0.0058381
Pdlim3	0.783957	5e-05	0.00128109		Matn2	1.29831	0.00125	0.0128913
Klhl23	0.787497	0.0012	0.0188939		Rbms3	1.30227	0.0002	0.00304754
Slc26a2	0.787871	5e-05	0.00128109		Acta2	1.32255	0.0001	0.00170036
Myl9	0.789096	5e-05	0.00128109		Peg3	1.32945	0.0008	0.00916715
Cd44	0.789531	5e-05	0.00128109		Car3	1.32985	5e-05	0.000920569
Wls	0.790897	5e-05	0.00128109		Pnpla3	1.34502	0.00165	0.0158882
Cald1	0.791184	5e-05	0.00128109		Utp20	1.35832	5e-05	0.000920569
Rsu1	0.793362	0.00175	0.0254208		Fam162a	1.37186	5e-05	0.000920569
P4ha1	0.794251	0.0006	0.010906		Tnfrsf21	1.38154	5e-05	0.000920569
Akap13	0.79586	5e-05	0.00128109		Rsu1	1.38652	5e-05	0.000920569
Fam189a2	0.797331	0.0001	0.00236173		Prom1	1.38653	0.00045	0.0058381
Prkaa2	0.80414	5e-05	0.00128109		Anxa1	1.39671	5e-05	0.000920569
Ptn	0.807131	0.00065	0.0115874		Pik3ap1	1.39913	0.00035	0.00481741
Bmp3	0.807184	5e-05	0.00128109		Arid5b	1.40324	0.001	0.0108558
Tspan12	0.808284	0.0001	0.00236173		Trio	1.40328	5e-05	0.000920569
Synm	0.810349	5e-05	0.00128109		Cfd	1.41095	5e-05	0.000920569
Lpl	0.815115	5e-05	0.00128109		Hrh1	1.41265	0.00085	0.00962387
Flnc	0.819129	0.0001	0.00236173		Sparcl1	1.41363	5e-05	0.000920569
Cav1	0.820708	5e-05	0.00128109		Retn	1.41718	0.0001	0.00170036
Trio	0.821322	5e-05	0.00128109		Fkbp5	1.41855	5e-05	0.000920569
Cldn2	0.82984	5e-05	0.00128109		Slc25a48	1.41981	5e-05	0.000920569
Gstm2	0.83242	0.0001	0.00236173		Sh3bgrl2	1.42255	5e-05	0.000920569
Matn2	0.834871	0.00025	0.00525227		Wls	1.42587	5e-05	0.000920569
Epb41l4a	0.835091	5e-05	0.00128109		Rapgef5	1.44448	0.00045	0.0058381
Inpp5j	0.839417	5e-05	0.00128109		Slc10a2	1.44525	0.0007	0.00825385
Psd3	0.841921	5e-05	0.00128109		L1cam	1.44593	0.0005	0.00635357
Boc	0.841987	0.00255	0.0347516		Snap25	1.44791	0.00095	0.0104324
Hspa4l	0.843027	5e-05	0.00128109		Kcnj8	1.44884	5e-05	0.000920569
Diaph2	0.846166	0.00315	0.04073		Gstm2	1.44894	5e-05	0.000920569
Slc40a1	0.855667	5e-05	0.00128109		Gm609	1.45136	0.0014	0.0140118
Fam214a	0.857363	0.0001	0.00236173		Ddah1	1.45159	0.0022	0.0197417
Tagln	0.862434	5e-05	0.00128109		Pls3	1.45418	5e-05	0.000920569
Sprr1a	0.862569	0.0038	0.0469072		Mettl7a1	1.45514	5e-05	0.000920569
Ptprd	0.86399	5e-05	0.00128109		Gne	1.45693	5e-05	0.000920569
Slc36a4	0.864373	0.0002	0.00431944		Prkaa2	1.46264	5e-05	0.000920569
Atp2b1	0.871643	5e-05	0.00128109		Cldn2	1.46939	5e-05	0.000920569
Kcnj8	0.871735	5e-05	0.00128109		Tagln	1.47111	5e-05	0.000920569
Fam49a	0.874967	0.0004	0.00780169		Itih5	1.48795	5e-05	0.000920569
Slfn9	0.877469	0.00015	0.00335976		Cd9	1.49095	5e-05	0.000920569
L1cam	0.879453	0.00125	0.0195042		Myo19	1.50823	5e-05	0.000920569
Gm26778	0.880384	5e-05	0.00128109		Scd2	1.52272	5e-05	0.000920569
Tspan2	0.881376	0.00135	0.0206925		Fam189a2	1.52337	5e-05	0.000920569
Tuba1a	0.881847	5e-05	0.00128109		Sgcd	1.5415	0.0012	0.0124933
Peg3	0.88282	0.0013	0.0201261		Myh11	1.54156	5e-05	0.000920569
Gm609	0.883712	0.00035	0.00701364		Ehf	1.55592	5e-05	0.000920569
Acsl3	0.885075	5e-05	0.00128109		Tppp	1.56021	5e-05	0.000920569
Actg2	0.892673	5e-05	0.00128109		Zfp939	1.5668	0.00085	0.00962387
Zfp939	0.897182	0.00095	0.0156126		Agpat4	1.5711	0.0001	0.00170036
Tfcp2l1	0.898474	5e-05	0.00128109		Gm830	1.58843	0.00055	0.00685429
Tlr1	0.906572	5e-05	0.00128109		Mpst	1.59008	5e-05	0.000920569
Snap25	0.911729	0.00355	0.0444134		Rgl3	1.59405	0.0019	0.0176276
Mettl7a1	0.914668	5e-05	0.00128109		Dpysl3	1.5992	5e-05	0.000920569
Paqr8	0.916689	0.0003	0.00615377		S100a6	1.61944	5e-05	0.000920569
Aqp4	0.917566	5e-05	0.00128109		Zfp612	1.62392	0.00255	0.0219949
Pirt	0.923968	0.0021	0.0295468		6330403A02Rik	1.63112	5e-05	0.000920569
Slc25a48	0.924908	5e-05	0.00128109		Dgkh	1.63589	0.00055	0.00685429
Pnpla3	0.928309	0.0014	0.0212015		Celsr1	1.6438	5e-05	0.000920569
Tst	0.934908	5e-05	0.00128109		Cyp3a44	1.65357	5e-05	0.000920569
Gmpr	0.942805	0.0021	0.0295468		Prss23os	1.65514	0.00175	0.0165598
Pls3	0.946167	5e-05	0.00128109		Cd44	1.66261	5e-05	0.000920569
Fkbp5	0.948016	5e-05	0.00128109		Mettl7b	1.66532	5e-05	0.000920569
Hk1	0.953162	5e-05	0.00128109		Slc40a1	1.67673	5e-05	0.000920569
Dpysl3	0.956483	0.00025	0.00525227		C1qtnf3	1.70128	0.0004	0.00536045
Postn	0.95986	5e-05	0.00128109		Tfcp2l1	1.72367	5e-05	0.000920569
Fam162a	0.960452	5e-05	0.00128109		Plod2	1.73627	5e-05	0.000920569
Cnn1	0.968946	5e-05	0.00128109		Actg2	1.76026	5e-05	0.000920569
Mpst	0.979892	5e-05	0.00128109		Syt7	1.7806	5e-05	0.000920569
Plscr4	0.984605	5e-05	0.00128109		Ppp1r3b	1.78618	5e-05	0.000920569
Ces2b	1.00919	5e-05	0.00128109		Calb2	1.79348	0.00025	0.00363061
1700024P16Rik	1.0154	5e-05	0.00128109		Hunk	1.80907	5e-05	0.000920569
Abi3bp	1.01618	5e-05	0.00128109		5330417C22Rik	1.8118	5e-05	0.000920569
Slc2a13	1.02797	0.00175	0.0254208		Mecom	1.81278	5e-05	0.000920569
Mpdz	1.03218	0.0041	0.0497698		Bmp3	1.81905	5e-05	0.000920569
Myh11	1.03471	5e-05	0.00128109		Arhgef28	1.82318	5e-05	0.000920569
Tmem171	1.03778	5e-05	0.00128109		Cnn1	1.82535	5e-05	0.000920569
Kctd17	1.0385	0.00055	0.0101432		Paqr8	1.84134	5e-05	0.000920569
Rbms3	1.04025	0.00295	0.0386843		Nr4a1	1.86571	5e-05	0.000920569
Kcnma1	1.04341	0.0014	0.0212015		Inpp5j	1.92438	5e-05	0.000920569
Retn	1.04568	0.0001	0.00236173		Mptx1	1.92919	0.00065	0.00774126
Gm830	1.06939	0.00035	0.00701364		Aspg	1.93184	5e-05	0.000920569
Rims1	1.0876	5e-05	0.00128109		Cpn1	1.9396	5e-05	0.000920569
Strip2	1.08845	5e-05	0.00128109		Slc36a4	1.94155	5e-05	0.000920569
Sparcl1	1.09217	5e-05	0.00128109		Fam49a	1.97918	5e-05	0.000920569
Fhl1	1.09943	5e-05	0.00128109		Thbs2	1.98344	5e-05	0.000920569
Sprr2a3	1.10175	5e-05	0.00128109		Itga2	2.00221	5e-05	0.000920569
Arid5b	1.10351	5e-05	0.00128109		Napb	2.00222	0.0001	0.00170036
Dgkh	1.10405	0.0012	0.0188939		Ncoa7	2.02771	5e-05	0.000920569
Gm8979	1.10634	5e-05	0.00128109		Slc2a1	2.05108	5e-05	0.000920569
Zfp612	1.10796	0.00095	0.0156126		Hoxb4	2.05896	5e-05	0.000920569
Mfap3l	1.12082	0.00025	0.00525227		Snhg11	2.06414	0.00015	0.00239596
Thbs2	1.12822	5e-05	0.00128109		Parm1	2.0812	5e-05	0.000920569
Parm1	1.129	5e-05	0.00128109		Dpp10	2.09494	0.00095	0.0104324
Dpp10	1.13814	0.00175	0.0254208		Endod1	2.11122	5e-05	0.000920569
Napb	1.16454	0.00045	0.00861952		Sprr1a	2.11704	5e-05	0.000920569
Pparg	1.16815	5e-05	0.00128109		Fhl1	2.14379	5e-05	0.000920569
Fam129a	1.17155	5e-05	0.00128109		Tmem171	2.16529	5e-05	0.000920569
Acaa1b	1.18288	0.00015	0.00335976		Hsd3b3	2.17143	5e-05	0.000920569
Far1	1.18902	5e-05	0.00128109		Stard5	2.17604	0.0001	0.00170036
Itga2	1.19508	5e-05	0.00128109		Postn	2.18151	5e-05	0.000920569
Rit2	1.22119	0.0035	0.0439065		Rit2	2.20022	0.0002	0.00304754
Aim2	1.22257	0.0004	0.00780169		Kcnma1	2.2082	5e-05	0.000920569
Slc2a1	1.22348	5e-05	0.00128109		Sprr2a2	2.22512	0.0039	0.0306149
Nr4a1	1.23669	0.0001	0.00236173		Tlr1	2.22599	5e-05	0.000920569
A4gnt	1.27078	5e-05	0.00128109		Kctd17	2.2614	5e-05	0.000920569
Hsd11b2	1.27304	5e-05	0.00128109		Apod	2.26249	0.0001	0.00170036
Atp11a	1.27419	0.0012	0.0188939		Dhrs9	2.26616	5e-05	0.000920569
Sema3c	1.27503	5e-05	0.00128109		Pitpnm3	2.27403	5e-05	0.000920569
Stard5	1.27665	5e-05	0.00128109		Pde2a	2.28582	5e-05	0.000920569
Sgcd	1.28584	0.0009	0.015004		Bex4	2.32918	0.00465	0.0351081
Calb2	1.28592	0.00035	0.00701364		Prnp	2.34061	5e-05	0.000920569
Paqr5	1.28838	5e-05	0.00128109		Gcnt1	2.34347	5e-05	0.000920569
Slc20a1	1.29043	5e-05	0.00128109		Hk1	2.34961	5e-05	0.000920569
Trpm6	1.2914	5e-05	0.00128109		Ces2b	2.35959	5e-05	0.000920569
Rgl3	1.31986	0.0005	0.00940854		Hoxb7	2.37054	5e-05	0.000920569
Sult1c2	1.33612	5e-05	0.00128109		Fam129a	2.385	5e-05	0.000920569
Tspan1	1.33822	5e-05	0.00128109		Satb2	2.38745	5e-05	0.000920569
Hoxb7	1.34043	5e-05	0.00128109		Gm14391	2.39027	5e-05	0.000920569
Adra2a	1.36204	5e-05	0.00128109		Mgll	2.40259	5e-05	0.000920569
C1qtnf3	1.37349	0.00015	0.00335976		Gsdmc4	2.45078	5e-05	0.000920569
Gm14391	1.38526	0.00045	0.00861952		Mboat1	2.56778	5e-05	0.000920569
Dhrs9	1.38917	0.0001	0.00236173		Vav3	2.61135	5e-05	0.000920569
Car12	1.39394	5e-05	0.00128109		Aim2	2.61362	5e-05	0.000920569
Apod	1.40277	0.00365	0.0453783		Sema3c	2.61398	5e-05	0.000920569
Fbxo32	1.40373	5e-05	0.00128109		Tst	2.64097	5e-05	0.000920569
Mboat1	1.42714	5e-05	0.00128109		Selenbp1	2.68109	5e-05	0.000920569
Cpn1	1.42936	5e-05	0.00128109		Hoxb3os	2.70014	0.00015	0.00239596
Pitpnm3	1.43504	0.002	0.0283698		Boc	2.70526	5e-05	0.000920569
Plod2	1.44535	5e-05	0.00128109		Gsdmc2	2.77733	5e-05	0.000920569
Bex4	1.48458	0.0001	0.00236173		Klk1	2.78075	5e-05	0.000920569
Snhg11	1.49178	5e-05	0.00128109		Trpm6	2.78504	5e-05	0.000920569
Reg4	1.49771	5e-05	0.00128109		St3gal5	2.80121	5e-05	0.000920569
Hoxb4	1.52447	5e-05	0.00128109		Slc2a13	2.80525	5e-05	0.000920569
Hoxb3os	1.52624	5e-05	0.00128109		Hoxb5	2.81458	0.00065	0.00774126
Hoxb6	1.53443	5e-05	0.00128109		Adra2a	2.85626	5e-05	0.000920569
Selenbp1	1.54852	5e-05	0.00128109		Car12	2.88472	5e-05	0.000920569
Hoxb9	1.54896	5e-05	0.00128109		Far1	2.90452	5e-05	0.000920569
Cyp3a44	1.57165	5e-05	0.00128109		Hsd11b2	2.93347	5e-05	0.000920569
Ethe1	1.57774	5e-05	0.00128109		Atp11a	2.95887	5e-05	0.000920569
Cldn8	1.58041	5e-05	0.00128109		Gsdmc3	2.98985	5e-05	0.000920569
Ncoa7	1.58778	5e-05	0.00128109		Ethe1	3.03334	5e-05	0.000920569
Hoxb5	1.59908	5e-05	0.00128109		Gsdmcl2	3.05081	5e-05	0.000920569
Tlr2	1.66552	5e-05	0.00128109		Car2	3.07344	5e-05	0.000920569
Slc8a1	1.72708	5e-05	0.00128109		Tspan1	3.09852	5e-05	0.000920569
Mptx1	1.73992	5e-05	0.00128109		Hoxb6	3.1624	5e-05	0.000920569
Hoxb8	1.7853	5e-05	0.00128109		Tlr2	3.27784	5e-05	0.000920569
Fut2	1.82138	5e-05	0.00128109		Cldn8	3.28394	5e-05	0.000920569
Gsdmc4	1.82266	5e-05	0.00128109		Slc8a1	3.36832	5e-05	0.000920569
Vav3	1.84277	5e-05	0.00128109		Mal	3.38861	5e-05	0.000920569
Gm53	1.91754	5e-05	0.00128109		Hoxb3	3.42209	0.0044	0.0335948
2610528A11Rik	1.92636	5e-05	0.00128109		Muc2	3.44503	5e-05	0.000920569
Gsdmc3	1.99883	5e-05	0.00128109		Vsig2	3.57134	5e-05	0.000920569
Gsdmc2	2.02651	5e-05	0.00128109		Sult1c2	3.66183	5e-05	0.000920569
St6galnac6	2.15562	5e-05	0.00128109		Fut2	3.69518	5e-05	0.000920569
Cbs	2.19404	5e-05	0.00128109		Hoxb8	3.80243	5e-05	0.000920569
Mal	2.30422	5e-05	0.00128109		Paqr5	3.85536	5e-05	0.000920569
Ildr1	2.41914	5e-05	0.00128109		Hoxb9	3.90855	5e-05	0.000920569
Hoxb3	2.42006	0.0007	0.0123205		Mfap3l	3.9541	5e-05	0.000920569
Muc2	2.48269	5e-05	0.00128109		Pla2g4c	4.16388	5e-05	0.000920569
Gsdmcl2	2.60616	5e-05	0.00128109		Gm6086	4.31967	5e-05	0.000920569
St3gal5	2.71624	5e-05	0.00128109		Gm53	4.55524	5e-05	0.000920569
Slc6a14	2.7388	5e-05	0.00128109		Sult1a1	4.73244	5e-05	0.000920569
Sult1a1	2.84307	5e-05	0.00128109		Ces1g	4.73628	5e-05	0.000920569
Sptssb	2.8867	5e-05	0.00128109		Cyp2c55	4.87588	5e-05	0.000920569
1810065E05Rik	3.04628	5e-05	0.00128109		A4gnt	4.92739	5e-05	0.000920569
Fa2h	3.04986	5e-05	0.00128109		Ildr1	4.92942	5e-05	0.000920569
Hao2	3.07453	5e-05	0.00128109		Sptssb	4.97202	5e-05	0.000920569
Car2	3.18615	5e-05	0.00128109		St6galnac6	5.0141	5e-05	0.000920569
Hmgcs2	3.19086	5e-05	0.00128109		Hmgcs2	5.13738	5e-05	0.000920569
Cyp2c55	3.40632	5e-05	0.00128109		Hao2	5.28069	5e-05	0.000920569
Sprr2a2	4.10379	5e-05	0.00128109		Cbs	5.41178	5e-05	0.000920569
Retnlb	4.18676	5e-05	0.00128109		2610528A11Rik	5.56502	5e-05	0.000920569
Pla2g4c	4.29333	5e-05	0.00128109		1810065E05Rik	6.15421	5e-05	0.000920569
Vsig2	4.35492	0.00155	0.0230212		Fa2h	6.44368	5e-05	0.000920569
Ces1g	4.40034	5e-05	0.00128109		Slc6a14	6.72177	5e-05	0.000920569
Cyp2d34	4.88354	0.0001	0.00236173		Retnlb	7.03389	0.0014	0.0140118
Gm6086	5.28985	5e-05	0.00128109		Cyp2d34	8.0133	0.00315	0.0258838

## Sheet: Exclusive EtOH vs PF
Exclusive Genes Increased or Decreased in WT and fat-1 mice fed EtOH vs control pair fed animals
WT EtOH vs WT PF						fat-1 EtOH vs fat-1 PF
gene	log2(fold_change)	p_value	q_value			gene	log2(fold_change)	p_value	q_value
Fabp1	-6.12505	5e-05	0.00128109			Bbox1	-5.86933	5e-05	0.000920569
Ighv2-3	-4.00887	5e-05	0.00128109			Slc4a5	-4.66567	5e-05	0.000920569
Igkv4-51	-3.91373	0.00075	0.0130517			Dnah2	-4.30442	5e-05	0.000920569
Gip	-3.8341	5e-05	0.00128109			Rec8	-4.20732	5e-05	0.000920569
Ighv8-8	-3.03078	5e-05	0.00128109			Afp	-3.95633	0.0027	0.0230512
Rbp2	-2.9472	5e-05	0.00128109			Ighv10-1	-3.84407	5e-05	0.000920569
Ighv1-11	-2.91647	0.00035	0.00701364			Slc19a3	-3.83766	0.0001	0.00170036
Igkv13-84	-2.89069	0.0005	0.00940854			Ighv7-1	-3.77683	5e-05	0.000920569
Igkv4-91	-2.79445	5e-05	0.00128109			Ppm1n	-3.45237	0.0013	0.0132723
Bst1	-2.70775	5e-05	0.00128109			Trim80	-3.29205	0.0006	0.00729846
Igkv6-14	-2.58615	0.0001	0.00236173			Cyp2c44	-3.27198	5e-05	0.000920569
Ighv1-18	-2.47151	5e-05	0.00128109			Zfpm1	-3.23695	0.0023	0.0204457
Ighv1-5	-2.4076	5e-05	0.00128109			Foxq1	-3.21329	5e-05	0.000920569
Ighv1-77	-2.18229	0.00015	0.00335976			Ppm1j	-3.15356	5e-05	0.000920569
Gm21498	-2.12388	5e-05	0.00128109			Cml2	-3.15199	5e-05	0.000920569
Ighv3-5	-2.11545	0.0004	0.00780169			Mpp4	-3.07931	0.00025	0.00363061
Igkv8-16	-1.99322	0.0009	0.015004			Ghrl	-3.05334	0.00075	0.00869218
Ighv1-50	-1.91682	5e-05	0.00128109			H2-Q10	-3.03051	5e-05	0.000920569
Igkv8-30	-1.91506	5e-05	0.00128109			Dock3	-2.95689	0.00405	0.0314798
Ighv1-39	-1.85648	5e-05	0.00128109			Ces2g	-2.95339	5e-05	0.000920569
Iglc3	-1.78919	0.00305	0.0398077			Ccl24	-2.91053	0.00055	0.00685429
Igkv12-44	-1.76188	5e-05	0.00128109			Slc27a2	-2.88872	5e-05	0.000920569
Ighv1-7	-1.71931	5e-05	0.00128109			Agmat	-2.80133	5e-05	0.000920569
Slc34a3	-1.70212	0.00245	0.033653			Ighv1-75	-2.71405	5e-05	0.000920569
Ighv1-69	-1.70088	0.00045	0.00861952			Ighv3-8	-2.68208	0.0001	0.00170036
Ighv1-34	-1.68903	5e-05	0.00128109			Gm36945	-2.5884	0.0006	0.00729846
Lcn2	-1.63376	5e-05	0.00128109			Cyp2c40	-2.51721	5e-05	0.000920569
I830077J02Rik	-1.63364	0.00155	0.0230212			Gm44386	-2.50794	5e-05	0.000920569
Tsku	-1.6281	5e-05	0.00128109			Ighv1-58	-2.48935	5e-05	0.000920569
Sis	-1.53832	0.00285	0.0376216			Igkv4-74	-2.43646	0.00015	0.00239596
Igkv8-19	-1.48859	0.0001	0.00236173			Kcns3	-2.27562	5e-05	0.000920569
Hba-a1	-1.41817	0.00025	0.00525227			Slc16a6	-2.25712	5e-05	0.000920569
Hba-a2	-1.41278	0.00175	0.0254208			Prss12	-2.25599	0.00205	0.0187143
Igf2	-1.39706	0.0017	0.0248766			Dcst1	-2.17161	0.0001	0.00170036
Slc14a1	-1.34299	0.00065	0.0115874			Ighv3-6	-2.16511	5e-05	0.000920569
Igkv1-110	-1.33356	5e-05	0.00128109			Gm9994	-2.13121	5e-05	0.000920569
Hbb-bs	-1.29811	5e-05	0.00128109			Amd2	-2.12388	0.0008	0.00916715
Ighv9-4	-1.28104	0.0003	0.00615377			Il34	-2.09015	5e-05	0.000920569
Gm7849	-1.26924	5e-05	0.00128109			Akr1b7	-2.07331	5e-05	0.000920569
Ighv1-64	-1.26106	5e-05	0.00128109			Igkv5-48	-2.0642	5e-05	0.000920569
Slc9a3	-1.26076	5e-05	0.00128109			Ccdc114	-2.05901	5e-05	0.000920569
Slpi	-1.21286	5e-05	0.00128109			Ttc39c	-2.01674	5e-05	0.000920569
Ighv1-26	-1.15803	5e-05	0.00128109			Paqr7	-1.99299	5e-05	0.000920569
3300005D01Rik	-1.15763	0.0007	0.0123205			Wnt4	-1.98531	0.0001	0.00170036
Alppl2	-1.14861	0.00185	0.0266504			Ighv5-12	-1.97573	0.004	0.0312791
Ighv10-3	-1.10707	0.00345	0.0434362			Cemip	-1.97433	0.00275	0.0233103
Treh	-1.10162	5e-05	0.00128109			Hlf	-1.94529	5e-05	0.000920569
Igkv8-24	-1.09862	5e-05	0.00128109			Ccl20	-1.94428	0.00035	0.00481741
Igkv15-103	-1.08859	5e-05	0.00128109			Igkv4-61	-1.90963	0.0014	0.0140118
Lpar2	-1.07958	0.00045	0.00861952			Abcc2	-1.84912	5e-05	0.000920569
Ighv5-9	-1.07337	0.00345	0.0434362			Prg2	-1.84893	0.0033	0.026761
Ly6d	-1.04511	5e-05	0.00128109			D130043K22Rik	-1.84432	0.00015	0.00239596
Edn2	-1.01072	5e-05	0.00128109			Cd59b	-1.84152	0.00355	0.028384
Apol10b	-1.00261	0.0001	0.00236173			Igkv6-20	-1.801	0.00545	0.0395535
H2-Eb2	-0.988531	0.00195	0.0278311			Prr5l	-1.79215	0.0004	0.00536045
Cfi	-0.960103	0.0016	0.0236123			Gstm7	-1.78602	5e-05	0.000920569
Kctd14	-0.953178	0.00055	0.0101432			Igkv2-109	-1.75662	0.00085	0.00962387
Ppp1r35	-0.949322	0.00065	0.0115874			9030617O03Rik	-1.75557	5e-05	0.000920569
Pld2	-0.9312	0.00055	0.0101432			Plk5	-1.72101	0.0064	0.0448694
Bambi	-0.911985	5e-05	0.00128109			Ighv1-61	-1.70572	0.0066	0.0458873
Pter	-0.902519	0.00285	0.0376216			Pgrmc2	-1.68872	5e-05	0.000920569
Ighv9-3	-0.895869	0.00325	0.0416738			Pim1	-1.68391	5e-05	0.000920569
Defa3	-0.895827	5e-05	0.00128109			Gm28040	-1.64546	0.0058	0.041753
Zbp1	-0.889612	5e-05	0.00128109			Tmem253	-1.64481	0.0002	0.00304754
Igkv1-135	-0.868808	0.0013	0.0201261			Igkv14-100	-1.63506	0.00285	0.0239582
Defa5	-0.868761	5e-05	0.00128109			Osbpl6	-1.62991	5e-05	0.000920569
Ppfia4	-0.857021	0.00265	0.0357287			Ggt1	-1.61405	0.0001	0.00170036
Aqp1	-0.848296	5e-05	0.00128109			Lmcd1	-1.61272	0.00095	0.0104324
Gm10104	-0.838843	5e-05	0.00128109			Gstt1	-1.6072	5e-05	0.000920569
Ciita	-0.828062	0.00085	0.0143951			Rhebl1	-1.60394	5e-05	0.000920569
Plbd1	-0.804413	5e-05	0.00128109			Gpr157	-1.5948	0.00165	0.0158882
Lama3	-0.800471	5e-05	0.00128109			Sco2	-1.58875	0.0034	0.0274469
Mt2	-0.794505	5e-05	0.00128109			Mterf2	-1.58419	0.0001	0.00170036
Ugt2b36	-0.791569	0.00105	0.0168766			Gcat	-1.57325	5e-05	0.000920569
Tnfrsf12a	-0.790873	0.0015	0.0224225			Lrrc48	-1.57184	0.0013	0.0132723
Sgk1	-0.77866	5e-05	0.00128109			Tmem89	-1.56713	0.00475	0.0357683
Bmp8a	-0.770035	0.0035	0.0439065			Abcc6	-1.56668	5e-05	0.000920569
Angptl4	-0.755543	5e-05	0.00128109			Socs3	-1.5597	5e-05	0.000920569
Zc3h12d	-0.744833	5e-05	0.00128109			Golt1a	-1.55575	0.0003	0.00424836
Gm15315	-0.721531	5e-05	0.00128109			Gm26767	-1.51908	0.0008	0.00916715
Gm14850	-0.716642	0.0002	0.00431944			Ift22	-1.51744	0.0008	0.00916715
Tnfsf13	-0.704238	0.0028	0.0372805			Tmem135	-1.50533	5e-05	0.000920569
Vnn1	-0.70062	5e-05	0.00128109			Xdh	-1.50323	5e-05	0.000920569
Cyp4b1	-0.700109	5e-05	0.00128109			Rhobtb3	-1.50307	5e-05	0.000920569
Slfn2	-0.691643	0.0015	0.0224225			Ighv1-72	-1.49481	0.0012	0.0124933
Rorc	-0.681598	5e-05	0.00128109			9430038I01Rik	-1.48906	5e-05	0.000920569
Gm15293	-0.674134	5e-05	0.00128109			Abhd3	-1.48665	5e-05	0.000920569
H2-Ab1	-0.672626	5e-05	0.00128109			Odf3b	-1.47241	0.0001	0.00170036
Ncln	-0.669926	0.0007	0.0123205			Igkv4-68	-1.4684	0.00245	0.0213393
Psmb8	-0.66989	0.00125	0.0195042			1810058I24Rik	-1.45659	5e-05	0.000920569
Rybp	-0.667602	0.0001	0.00236173			9130230L23Rik	-1.44038	0.00055	0.00685429
Rnf186	-0.665319	5e-05	0.00128109			BC021614	-1.43881	0.0015	0.0147228
Tfrc	-0.645349	0.0001	0.00236173			Cyp2c66	-1.43636	0.0024	0.0210196
Marcksl1	-0.6448	5e-05	0.00128109			Sertm1	-1.43577	0.0056	0.0405388
Hes6	-0.640981	5e-05	0.00128109			BC025446	-1.42287	5e-05	0.000920569
Slc25a34	-0.638545	0.00035	0.00701364			Mocs2	-1.419	5e-05	0.000920569
Hist1h1c	-0.63668	5e-05	0.00128109			Gm42764	-1.41426	0.00155	0.015099
Sbk1	-0.617993	0.0009	0.015004			Slc47a1	-1.41335	5e-05	0.000920569
Ppcs	-0.611243	0.00105	0.0168766			Ighv5-17	-1.40841	0.0005	0.00635357
Cd74	-0.608396	0.0037	0.0458358			Sec16b	-1.40675	5e-05	0.000920569
Per2	-0.607706	0.0014	0.0212015			Rtn4rl1	-1.40357	5e-05	0.000920569
Lsm1	-0.604228	0.00055	0.0101432			N4bp2l1	-1.39836	0.00075	0.00869218
Tnfaip3	-0.59254	0.0016	0.0236123			BC024139	-1.39475	0.00445	0.0338676
Cxcl14	-0.59236	0.00295	0.0386843			Pcyt2	-1.39077	5e-05	0.000920569
Bhlha15	-0.58627	0.0026	0.03526			Chac1	-1.38221	0.002	0.018352
Rnf13	-0.574518	0.00015	0.00335976			Ifit1bl2	-1.3764	5e-05	0.000920569
Nfkbiz	-0.558755	0.0001	0.00236173			Cox15	-1.37566	0.0001	0.00170036
Rnf187	-0.554479	0.00025	0.00525227			P2rx1	-1.37271	0.00345	0.027756
Pisd	-0.537935	0.00405	0.0493787			Tmem229b	-1.35304	0.00015	0.00239596
Pgp	-0.536295	0.00095	0.0156126			Pcsk4	-1.35266	0.00435	0.0332845
Apol10a	-0.533663	0.00085	0.0143951			Apaf1	-1.35142	0.0029	0.0242211
Eif2s3y	-0.526938	0.00275	0.0367204			Acox2	-1.34964	0.0007	0.00825385
H2-DMb1	-0.526008	0.0031	0.040271			Chka	-1.34199	5e-05	0.000920569
Eci1	-0.525979	0.0007	0.0123205			Rhod	-1.33838	5e-05	0.000920569
Chga	-0.52363	0.00075	0.0130517			Rbp7	-1.32575	0.0017	0.0162052
Hpgd	-0.52205	0.00035	0.00701364			Cdip1	-1.31983	5e-05	0.000920569
H2-T23	-0.515446	0.0025	0.0342044			Gm3839	-1.31474	0.00105	0.0112442
Agpat2	-0.513683	0.0011	0.0175987			Dapp1	-1.31391	5e-05	0.000920569
Gtf2b	-0.51146	0.0004	0.00780169			Abcg5	-1.31262	0.00685	0.0470508
H2-Eb1	-0.50861	0.00095	0.0156126			Ighv2-9-1	-1.31049	0.00235	0.0207091
Egln3	-0.489393	0.00185	0.0266504			Chpt1	-1.31001	5e-05	0.000920569
Hsd17b4	-0.487637	0.0008	0.0138179			Depdc7	-1.30629	5e-05	0.000920569
Dvl1	-0.485677	0.0027	0.036227			Nmnat3	-1.30297	0.0004	0.00536045
Ihh	-0.479141	0.00235	0.0324721			Tm4sf20	-1.30014	0.0001	0.00170036
Wwc1	-0.475098	0.0032	0.0411848			Crat	-1.29724	0.0001	0.00170036
Ctdsp1	-0.474704	0.0011	0.0175987			Rtp4	-1.29339	0.0006	0.00729846
Cyp4f16	-0.473656	0.00265	0.0357287			Sec31a	-1.28873	0.0003	0.00424836
Cdc34	-0.465085	0.00245	0.033653			Abhd17a	-1.28302	5e-05	0.000920569
Slc25a44	-0.464569	0.00185	0.0266504			Got1	-1.27866	5e-05	0.000920569
Mgat2	-0.455235	0.0025	0.0342044			Surf4	-1.2668	0.0001	0.00170036
Dio1	-0.447094	0.00255	0.0347516			Dhrs4	-1.26472	5e-05	0.000920569
Smpdl3a	-0.417948	0.00325	0.0416738			Igkv8-27	-1.26338	0.00625	0.0441658
Pak2	0.417995	0.0038	0.0469072			Gm7336	-1.25557	0.006	0.042803
Neo1	0.426586	0.00385	0.047398			Atp5g3	-1.25157	0.00145	0.014311
Kdm3b	0.429129	0.00405	0.0493787			Cyb5b	-1.24803	0.0004	0.00536045
Ifngr1	0.452203	0.00215	0.0301586			Fos	-1.24544	5e-05	0.000920569
Lgr4	0.45457	0.0014	0.0212015			Gfod1	-1.23587	0.00085	0.00962387
Esyt2	0.459757	0.0013	0.0201261			B930041F14Rik	-1.2256	0.0021	0.0191095
Hectd1	0.462687	0.00105	0.0168766			Spsb1	-1.2238	5e-05	0.000920569
Nbr1	0.464266	0.00375	0.0463724			Ube4b	-1.22258	0.00335	0.0270893
Gm42428	0.475939	0.00215	0.0301586			Slc22a1	-1.21133	5e-05	0.000920569
Krt18	0.478829	0.0009	0.015004			Igkv19-93	-1.20684	0.00695	0.0476227
Fam83b	0.489041	0.0017	0.0248766			Osbpl3	-1.2059	5e-05	0.000920569
Erbb3	0.495919	0.00145	0.0218396			Cenpv	-1.2043	5e-05	0.000920569
Gan	0.497219	0.00115	0.0182933			Ccbl1	-1.19756	5e-05	0.000920569
Lpp	0.508042	0.0006	0.010906			Ifrd1	-1.19601	0.001	0.0108558
Flnb	0.512197	0.00055	0.0101432			Gk	-1.19495	0.0001	0.00170036
Nup98	0.514119	0.0033	0.0421592			Slc25a11	-1.19053	0.00045	0.0058381
Fam84a	0.521787	0.00055	0.0101432			2010001A14Rik	-1.18887	0.00215	0.0194525
Dll4	0.525871	0.0026	0.03526			Slc9a3r1	-1.18553	0.00685	0.0470508
Tmem245	0.526983	0.0004	0.00780169			Osbpl1a	-1.18524	5e-05	0.000920569
Lrrc42	0.531342	0.0005	0.00940854			Gm7993	-1.18507	0.00535	0.0390268
Fam134b	0.534656	0.0027	0.036227			Tnfaip8l3	-1.17542	0.0049	0.0366843
B3gnt7	0.536692	0.00095	0.0156126			Tlr12	-1.1731	0.007	0.0478272
Akr1c19	0.537906	0.00095	0.0156126			Adamtsl5	-1.17259	0.00085	0.00962387
Tram2	0.540006	0.0036	0.0449175			Gpr55	-1.16189	0.0042	0.0323455
Klf9	0.541268	0.00055	0.0101432			Snta1	-1.1595	0.00045	0.0058381
Alg10b	0.551243	0.0019	0.0272857			Tcrg-C2	-1.15386	0.0068	0.046843
Tmc5	0.55154	0.00065	0.0115874			Txn1	-1.15006	0.0017	0.0162052
Ccnb1	0.55698	0.00345	0.0434362			Mpnd	-1.14988	0.00045	0.0058381
Atp7a	0.558528	0.00105	0.0168766			Ighv7-3	-1.14803	0.0052	0.0382264
Aldh1a1	0.559378	0.0004	0.00780169			Slc25a28	-1.14769	0.0001	0.00170036
Plscr1	0.564723	0.0004	0.00780169			Mertk	-1.14652	5e-05	0.000920569
Cobll1	0.568118	0.0006	0.010906			Pklr	-1.14342	0.00265	0.0227198
Tpx2	0.569491	0.00245	0.033653			Sdhd	-1.13894	0.00015	0.00239596
Uap1	0.571698	0.0004	0.00780169			Lars2	-1.13876	0.0001	0.00170036
Cd59a	0.573873	0.00345	0.0434362			Bet1	-1.13873	5e-05	0.000920569
Gm26917	0.578252	0.00085	0.0143951			Mmp10	-1.13608	0.00245	0.0213393
Hmmr	0.581452	0.00265	0.0357287			Hagh	-1.12862	0.0041	0.0317644
Abcb1a	0.582066	0.0034	0.0430408			Abi3	-1.12744	0.00075	0.00869218
Rgs5	0.589516	5e-05	0.00128109			Acaa1a	-1.1264	0.0008	0.00916715
Rdh16	0.593967	0.00155	0.0230212			Ankrd9	-1.12448	5e-05	0.000920569
Mkl2	0.596526	0.00105	0.0168766			Gmppb	-1.12309	0.00205	0.0187143
Slc1a1	0.603085	0.00285	0.0376216			Sord	-1.12242	5e-05	0.000920569
Nid1	0.604604	0.00095	0.0156126			Dusp5	-1.11667	0.00025	0.00363061
Mki67	0.608409	5e-05	0.00128109			Gm14851	-1.11611	0.0052	0.0382264
Blnk	0.608472	0.00055	0.0101432			Sccpdh	-1.11245	5e-05	0.000920569
Rictor	0.612343	0.0002	0.00431944			Uqcrc1	-1.11194	0.00015	0.00239596
Gm42927	0.619129	0.00045	0.00861952			Jchain	-1.10514	0.0022	0.0197417
Kif20b	0.622268	0.00195	0.0278311			Gapdh	-1.10336	0.0033	0.026761
Calcoco1	0.626595	0.0034	0.0430408			Sesn1	-1.09984	5e-05	0.000920569
Fryl	0.648524	0.0018	0.0260653			Aamdc	-1.09969	5e-05	0.000920569
Trim24	0.653069	0.0024	0.0330971			Pla2g6	-1.09829	5e-05	0.000920569
Pdgfra	0.658647	0.00105	0.0168766			Cps1	-1.09689	0.0005	0.00635357
Tnfaip8l1	0.665816	0.00185	0.0266504			Dbi	-1.09632	0.00025	0.00363061
Bub1b	0.671621	0.0016	0.0236123			Clic6	-1.09388	0.00015	0.00239596
Melk	0.679549	0.0003	0.00615377			Paox	-1.09001	0.00675	0.0466566
Slc26a3	0.679622	0.0001	0.00236173			Retsat	-1.08736	0.0008	0.00916715
Pln	0.683602	0.00235	0.0324721			Rwdd2b	-1.08691	5e-05	0.000920569
Defa-ps6	0.685779	0.00145	0.0218396			Dera	-1.08649	5e-05	0.000920569
Ckap5	0.701673	0.00025	0.00525227			Ahcyl1	-1.08438	5e-05	0.000920569
Muc3	0.706091	0.00335	0.0426802			Myo7a	-1.08238	0.00015	0.00239596
Irs2	0.710008	5e-05	0.00128109			Cyp27a1	-1.07966	0.00075	0.00869218
Scg2	0.712533	0.0001	0.00236173			Lpar3	-1.07867	0.005	0.037237
Ckap2l	0.714093	0.00015	0.00335976			Calml4	-1.07568	0.00015	0.00239596
Ces1f	0.716047	5e-05	0.00128109			Fmo5	-1.07323	0.0004	0.00536045
Gm42427	0.71796	5e-05	0.00128109			Hnf4g	-1.07062	0.0002	0.00304754
Tmtc3	0.72072	0.00105	0.0168766			Aldh18a1	-1.06349	5e-05	0.000920569
Igkv5-43	0.723075	0.0006	0.010906			Spg20	-1.06314	5e-05	0.000920569
Ect2	0.728356	0.00135	0.0206925			Dusp6	-1.05731	5e-05	0.000920569
Phka1	0.734719	0.0029	0.038209			Mocs1	-1.05708	0.00015	0.00239596
Cep192	0.737573	0.0001	0.00236173			Nat2	-1.05637	0.00025	0.00363061
4930539E08Rik	0.737775	5e-05	0.00128109			Rhoc	-1.05371	5e-05	0.000920569
Cyp39a1	0.744253	0.0016	0.0236123			Igkv1-117	-1.04964	0.00215	0.0194525
Ncald	0.747867	0.00015	0.00335976			Arf5	-1.04654	5e-05	0.000920569
Oxct1	0.757981	5e-05	0.00128109			Epha1	-1.04649	0.0067	0.0464464
Neat1	0.762896	5e-05	0.00128109			Ak2	-1.04608	0.00035	0.00481741
Igkv4-72	0.763286	0.00255	0.0347516			Fam213b	-1.04233	0.00015	0.00239596
Bco1	0.764374	0.0003	0.00615377			Aldh1a7	-1.04079	0.0002	0.00304754
Fastkd3	0.764948	0.00065	0.0115874			Ergic2	-1.03874	0.00635	0.0446287
Papss2	0.768417	5e-05	0.00128109			2310030G06Rik	-1.03783	0.0005	0.00635357
Kif2c	0.783534	0.00085	0.0143951			Sema7a	-1.03347	0.0002	0.00304754
Slc13a1	0.790344	5e-05	0.00128109			Ctage5	-1.03301	5e-05	0.000920569
9130208D14Rik	0.796023	0.003	0.0392658			Lpcat3	-1.03237	0.0008	0.00916715
Cd38	0.80109	5e-05	0.00128109			Ddx60	-1.03125	0.0003	0.00424836
Crebrf	0.801397	5e-05	0.00128109			Gm1821	-1.02919	0.00235	0.0207091
Loxl2	0.801859	0.0008	0.0138179			Fam20a	-1.02866	0.00175	0.0165598
Adm	0.806361	0.0031	0.040271			Nags	-1.02655	0.0002	0.00304754
Rgs7bp	0.806499	0.00355	0.0444134			Usmg5	-1.0264	5e-05	0.000920569
Grem1	0.807268	5e-05	0.00128109			Dlst	-1.02635	0.00035	0.00481741
Ednrb	0.808528	0.0001	0.00236173			Suco	-1.02426	0.00055	0.00685429
Igkv17-121	0.817384	0.00335	0.0426802			Grhpr	-1.02269	0.00085	0.00962387
Duox2	0.817644	5e-05	0.00128109			Atpif1	-1.02219	5e-05	0.000920569
Cubn	0.822105	5e-05	0.00128109			Aqp11	-1.01828	0.0016	0.0155117
Cyr61	0.829818	0.00085	0.0143951			H2afv	-1.01636	0.00065	0.00774126
Ppp3cc	0.83051	0.0031	0.040271			Copz1	-1.01626	0.00025	0.00363061
B230354K17Rik	0.831408	0.00105	0.0168766			Dlat	-1.0131	0.0073	0.0494261
Clca1	0.837792	0.0032	0.0411848			Ift172	-1.01266	0.00325	0.0264762
Bex1	0.84822	0.0015	0.0224225			Tamm41	-1.01097	0.0025	0.0216555
Hspb7	0.849487	0.00065	0.0115874			Gadd45g	-1.01005	0.00205	0.0187143
Sh2d6	0.850306	0.00115	0.0182933			Stk39	-1.00891	0.00165	0.0158882
Ndc80	0.858608	0.00065	0.0115874			Scly	-1.0089	0.00025	0.00363061
Large	0.874276	0.0001	0.00236173			Il15	-1.00661	0.00045	0.0058381
Pdk4	0.874995	0.00145	0.0218396			Tmem82	-1.0063	0.0003	0.00424836
Rgs13	0.894459	0.00015	0.00335976			Mppe1	-1.00548	0.00195	0.017986
Cdca2	0.895153	0.002	0.0283698			Slc41a2	-1.00422	0.0001	0.00170036
Dusp18	0.899486	0.00115	0.0182933			Bfsp1	-1.00246	0.00525	0.0385144
Prr11	0.911074	0.00035	0.00701364			Prrc1	-1.00048	5e-05	0.000920569
Klhl24	0.922344	5e-05	0.00128109			Rab1a	-1.0003	0.0041	0.0317644
Me1	0.925674	5e-05	0.00128109			Uqcrq	-0.996741	0.00075	0.00869218
Ypel2	0.929982	5e-05	0.00128109			Gskip	-0.995591	0.00015	0.00239596
Rnf180	0.930526	0.00035	0.00701364			Cystm1	-0.993463	0.0003	0.00424836
Ago4	0.939447	0.00125	0.0195042			Cs	-0.990625	0.0063	0.0443869
Bmx	0.974356	0.002	0.0283698			Tnfsf10	-0.989733	0.0001	0.00170036
Tnnt2	0.980667	0.00045	0.00861952			L2hgdh	-0.988478	0.00035	0.00481741
Dgkb	0.996148	0.0001	0.00236173			Clic5	-0.987448	0.0011	0.011683
Mctp2	0.997253	0.0016	0.0236123			Heatr5a	-0.986678	0.00015	0.00239596
Ighv1-81	0.997463	0.002	0.0283698			Tmem167	-0.985207	0.00615	0.0436543
Siglecf	1.07102	0.00395	0.0484573			Ltbr	-0.985097	5e-05	0.000920569
Sucnr1	1.07458	0.0033	0.0421592			Aldh16a1	-0.982345	0.0004	0.00536045
Abca8b	1.07913	5e-05	0.00128109			B4galt6	-0.980035	0.00015	0.00239596
Adam33	1.09172	0.0009	0.015004			Gosr2	-0.978594	5e-05	0.000920569
Itpr2	1.09383	0.0041	0.0497698			Tma7	-0.977811	0.00155	0.015099
Zyg11a	1.12598	0.00135	0.0206925			Synpo	-0.977246	0.0017	0.0162052
Ahi1	1.16396	0.0034	0.0430408			Optn	-0.976807	0.00025	0.00363061
Dclk1	1.16446	0.00015	0.00335976			Ndufb3	-0.975013	0.0002	0.00304754
Auts2	1.17629	0.0001	0.00236173			Bin1	-0.970288	0.0015	0.0147228
Wdfy1	1.20316	5e-05	0.00128109			Cidec	-0.969972	0.0004	0.00536045
Igkv4-70	1.24912	0.00135	0.0206925			Fam3c	-0.969179	0.0002	0.00304754
Dtna	1.25071	0.0012	0.0188939			Ap5s1	-0.969084	0.00035	0.00481741
Sh2d7	1.25702	0.0006	0.010906			Mrps15	-0.967044	0.0002	0.00304754
Fosb	1.26754	0.00025	0.00525227			Amacr	-0.966688	0.0024	0.0210196
Igkv6-13	1.28052	0.00045	0.00861952			Idh1	-0.963738	0.00055	0.00685429
E130012A19Rik	1.30183	5e-05	0.00128109			Slc28a3	-0.962559	0.00715	0.0486186
Chodl	1.34453	0.0003	0.00615377			Pdk2	-0.96157	5e-05	0.000920569
Slc6a18	1.35167	5e-05	0.00128109			Psmb10	-0.958289	0.0002	0.00304754
Limch1	1.4093	0.0012	0.0188939			Tab3	-0.95726	0.001	0.0108558
Defb37	1.43144	0.0002	0.00431944			Iyd	-0.956598	0.00215	0.0194525
Tat	1.45269	5e-05	0.00128109			Lta4h	-0.952001	0.00015	0.00239596
Tmem159	1.45618	5e-05	0.00128109			Vkorc1l1	-0.950236	0.00055	0.00685429
Igkv4-57	1.49399	5e-05	0.00128109			Pex16	-0.944352	0.00015	0.00239596
Igkv4-86	1.52665	0.00265	0.0357287			Tmem219	-0.942718	0.0009	0.0100225
Fgf15	1.54434	5e-05	0.00128109			Pgrmc1	-0.942096	0.0006	0.00729846
Lars2	1.60207	5e-05	0.00128109			Tjap1	-0.94054	0.0005	0.00635357
Cmtm8	1.61326	0.00195	0.0278311			Slc25a1	-0.93455	0.0002	0.00304754
Fgf13	1.6166	0.0034	0.0430408			Nr1i2	-0.931485	0.00025	0.00363061
Igkv8-21	1.65988	5e-05	0.00128109			Pck1	-0.93013	0.0014	0.0140118
Lin7b	1.67677	0.00355	0.0444134			Gadd45a	-0.929809	0.0003	0.00424836
Egr1	1.67887	5e-05	0.00128109			Sec23a	-0.929619	0.00035	0.00481741
Ighv2-9-1	1.77373	5e-05	0.00128109			Rps4l	-0.928595	0.00725	0.0491343
Igkv1-122	1.88979	0.00085	0.0143951			Aco1	-0.924867	0.00025	0.00363061
Nmu	1.9048	0.00045	0.00861952			Tob1	-0.9247	0.0002	0.00304754
Igkv4-61	1.95133	0.0002	0.00431944			Ms4a18	-0.924647	0.0006	0.00729846
Igkv2-109	1.9624	5e-05	0.00128109			Oasl2	-0.920438	0.0009	0.0100225
Rpph1	2.09018	0.00015	0.00335976			Rab17	-0.919425	0.00035	0.00481741
Igkv5-48	2.13827	5e-05	0.00128109			Chchd10	-0.91643	0.00025	0.00363061
Igkv4-90	2.21788	5e-05	0.00128109			Mrpl34	-0.915938	0.00045	0.0058381
Ighv3-8	2.22562	5e-05	0.00128109			Samhd1	-0.90985	0.00605	0.0430303
Zbtb16	2.25918	5e-05	0.00128109			Fam73a	-0.90829	0.00015	0.00239596
Igkv4-80	2.31903	5e-05	0.00128109			Ppp1r16a	-0.907591	0.00045	0.0058381
Gm15998	2.38034	0.0015	0.0224225			Lrrc16a	-0.906008	0.00655	0.0456511
Ighv1-52	2.5186	5e-05	0.00128109			Gpd2	-0.905795	0.0006	0.00729846
Gm3054	2.609	5e-05	0.00128109			Deb1	-0.904917	0.00605	0.0430303
Igkv19-93	2.74507	5e-05	0.00128109			Slc5a9	-0.903054	0.00235	0.0207091
Rn7sk	3.45947	0.00025	0.00525227			Ero1lb	-0.902893	0.003	0.0249977
9130204K15Rik	3.53423	0.0003	0.00615377			Sap30l	-0.902042	0.00115	0.0120788
Abca12	3.72326	5e-05	0.00128109			Apeh	-0.901925	0.00115	0.0120788
Ighv1-63	3.81691	0.0009	0.015004			Ovol1	-0.901571	0.00025	0.00363061
Ighv14-4	3.92701	5e-05	0.00128109			Mkrn2os	-0.901189	0.001	0.0108558
Slc37a2	5.56204	5e-05	0.00128109			Dynll2	-0.898345	0.00045	0.0058381
Gm24407	inf	5e-05	0.00128109			Pdzd2	-0.898182	0.00495	0.0369614
Gm24265	inf	5e-05	0.00128109			Fam73b	-0.897681	0.0002	0.00304754
Ighv1-62-3	inf	5e-05	0.00128109			Fam160b1	-0.897219	0.00025	0.00363061
Gkn2	#NAME?	5e-05	0.00128109			Pfkfb4	-0.891858	0.0008	0.00916715
Gkn1	#NAME?	5e-05	0.00128109			Tbcel	-0.891411	0.0005	0.00635357
Defa-rs7	#NAME?	5e-05	0.00128109			Cox6a1	-0.89127	0.0017	0.0162052
Igkv7-33	#NAME?	5e-05	0.00128109			Ndufs2	-0.889645	0.0013	0.0132723
Ighv4-2	#NAME?	5e-05	0.00128109			Chchd2	-0.889526	0.00065	0.00774126
Igkv4-77	#NAME?	0.0012	0.0188939			Tmem160	-0.889186	0.0029	0.0242211
						Ovol2	-0.886767	0.00715	0.0486186
						Uso1	-0.886283	0.0005	0.00635357
						Ndufa5	-0.884917	0.0007	0.00825385
						Shpk	-0.882781	0.00165	0.0158882
						Hsd17b13	-0.882694	0.0027	0.0230512
						Cdc14b	-0.882626	0.003	0.0249977
						Tmem19	-0.880867	5e-05	0.000920569
						Sla2	-0.88031	0.0038	0.030012
						Mia2	-0.880146	0.0011	0.011683
						Nadk2	-0.879918	0.00125	0.0128913
						Agrn	-0.879023	0.007	0.0478272
						Ubald2	-0.878366	0.00015	0.00239596
						Gsto1	-0.878282	0.0019	0.0176276
						Mapk8	-0.877848	0.00225	0.0201143
						Slc13a2	-0.873379	0.00305	0.0253106
						Hopx	-0.872945	0.0012	0.0124933
						Slc30a5	-0.871436	0.0002	0.00304754
						2210016F16Rik	-0.869107	0.00105	0.0112442
						Zfp36	-0.868276	0.001	0.0108558
						Nmi	-0.867615	0.00075	0.00869218
						Pigc	-0.866305	0.0063	0.0443869
						Cox7a2	-0.865666	0.0006	0.00729846
						Furin	-0.864241	5e-05	0.000920569
						Them4	-0.861464	0.00365	0.029053
						Mtch2	-0.860615	0.00405	0.0314798
						Acot13	-0.860064	0.0004	0.00536045
						Hsd17b11	-0.85991	0.0028	0.0236076
						Cobl	-0.857445	0.0049	0.0366843
						Slc35d2	-0.854866	0.0052	0.0382264
						Tbx3	-0.85423	0.001	0.0108558
						Csnk2b	-0.853666	0.003	0.0249977
						Stap2	-0.8536	0.0004	0.00536045
						Akap7	-0.851398	0.00025	0.00363061
						Dennd3	-0.851098	0.00545	0.0395535
						Bcl3	-0.850745	0.0029	0.0242211
						Acot9	-0.85044	0.00055	0.00685429
						Gsk3a	-0.849583	0.0019	0.0176276
						Tmem106a	-0.848721	0.0046	0.0348045
						Ndufc1	-0.848154	0.00235	0.0207091
						Gramd3	-0.848104	0.0011	0.011683
						Atp5f1	-0.846703	0.0068	0.046843
						BC030870	-0.846068	0.00025	0.00363061
						Kdelr2	-0.846036	0.00075	0.00869218
						Atp5l	-0.84085	0.0008	0.00916715
						Clps	-0.840701	0.0018	0.0169317
						Atp5j2	-0.83942	0.0018	0.0169317
						Sphk2	-0.838284	0.0066	0.0458873
						Ilvbl	-0.838102	0.00065	0.00774126
						Ttyh2	-0.838062	0.00055	0.00685429
						Ndufab1	-0.832916	0.00445	0.0338676
						Cep85	-0.832849	0.002	0.018352
						Mrps36	-0.831485	0.00165	0.0158882
						Ube2j2	-0.831219	0.0006	0.00729846
						Ak3	-0.829689	0.0013	0.0132723
						Rps27l	-0.828968	0.00045	0.0058381
						Ap1s3	-0.827609	0.00585	0.0420703
						Timm8b	-0.827242	0.0054	0.0393109
						Slco2b1	-0.827136	0.0019	0.0176276
						Elac1	-0.82696	0.0072	0.0488652
						Ndufb7	-0.826431	0.00025	0.00363061
						Vapa	-0.826071	0.00075	0.00869218
						Frat2	-0.822431	0.00225	0.0201143
						Mocos	-0.822067	0.00175	0.0165598
						Gm11408	-0.821699	0.0003	0.00424836
						Hn1	-0.817533	0.00045	0.0058381
						Rnf128	-0.816321	0.00595	0.0426387
						Plekhg6	-0.815664	0.00095	0.0104324
						Xpot	-0.815522	0.0009	0.0100225
						Prrg2	-0.815347	0.00105	0.0112442
						Sec24a	-0.814339	0.0009	0.0100225
						Ndufa1	-0.813241	0.00065	0.00774126
						Sod1	-0.813045	0.0018	0.0169317
						Uqcrfs1	-0.810949	0.00195	0.017986
						Atp5c1	-0.809438	0.0056	0.0405388
						Man1a	-0.808389	0.00285	0.0239582
						Psme1	-0.807852	0.0013	0.0132723
						Pex5	-0.807256	0.0004	0.00536045
						Smad7	-0.807249	0.00675	0.0466566
						Pmaip1	-0.806464	0.0018	0.0169317
						Gal3st1	-0.806329	0.004	0.0312791
						Pnrc1	-0.805541	0.0006	0.00729846
						Mrpl54	-0.805277	0.0015	0.0147228
						Dpyd	-0.803628	0.0028	0.0236076
						Slc35b1	-0.802046	0.00115	0.0120788
						Smdt1	-0.801024	0.0006	0.00729846
						Ino80c	-0.799301	0.00105	0.0112442
						Ssx2ip	-0.797798	0.0003	0.00424836
						Abhd17c	-0.797741	0.001	0.0108558
						Ndfip2	-0.796952	0.00145	0.014311
						Rhog	-0.7968	0.0011	0.011683
						Fis1	-0.795221	0.0008	0.00916715
						Atp5k	-0.794362	0.00095	0.0104324
						Zfp747	-0.792399	0.0053	0.0387614
						Sptssa	-0.791645	0.00085	0.00962387
						Fhl2	-0.791243	0.0021	0.0191095
						Ccdc32	-0.790488	0.00235	0.0207091
						Smim22	-0.789177	0.0013	0.0132723
						Max	-0.786546	0.00215	0.0194525
						Cox7c	-0.786392	0.00305	0.0253106
						Id1	-0.78576	0.0017	0.0162052
						Ppargc1a	-0.785634	0.0022	0.0197417
						Apoo	-0.783922	0.0063	0.0443869
						Herpud1	-0.782927	0.00325	0.0264762
						Adprm	-0.781911	0.00485	0.0363673
						Uqcrh	-0.781838	0.00505	0.0375113
						Ankrd46	-0.780622	0.00155	0.015099
						Srebf1	-0.77787	0.00365	0.029053
						Zfp768	-0.77708	0.0033	0.026761
						Grina	-0.777059	0.0009	0.0100225
						Prelid1	-0.776235	0.00645	0.0451532
						Tbc1d5	-0.775069	0.006	0.042803
						Adss	-0.774685	0.00115	0.0120788
						Ndufs4	-0.774012	0.0012	0.0124933
						Ifnlr1	-0.773249	0.0065	0.0453916
						Gatsl2	-0.771377	0.00205	0.0187143
						Ccdc25	-0.771133	0.00095	0.0104324
						Sec14l1	-0.771098	0.00105	0.0112442
						Cox5a	-0.769937	0.0043	0.0330262
						Atp5e	-0.767287	0.0014	0.0140118
						Minpp1	-0.76669	0.00095	0.0104324
						Ly75	-0.765972	0.0023	0.0204457
						Tnik	-0.765632	0.0024	0.0210196
						Rnf121	-0.763009	0.0014	0.0140118
						Ndufs5	-0.762382	0.00145	0.014311
						Stx12	-0.758969	0.00095	0.0104324
						Tmem236	-0.758372	0.00445	0.0338676
						Atox1	-0.757931	0.00135	0.0136846
						Gnl1	-0.757532	0.00275	0.0233103
						Pdzd3	-0.757021	0.00175	0.0165598
						Gstp2	-0.756272	0.0068	0.046843
						Aspscr1	-0.750991	0.00185	0.0172877
						Agpat1	-0.75098	0.0037	0.0293853
						Vamp8	-0.750014	0.0017	0.0162052
						Ndufb9	-0.749831	0.0025	0.0216555
						Mpdu1	-0.747826	0.0009	0.0100225
						Ndufa2	-0.747664	0.00275	0.0233103
						Cryl1	-0.746777	0.0015	0.0147228
						Aldh1l1	-0.746758	0.00625	0.0441658
						Ndufa11	-0.74541	0.0014	0.0140118
						Ptk6	-0.744224	0.006	0.042803
						As3mt	-0.742208	0.00205	0.0187143
						Oard1	-0.74011	0.0055	0.0398554
						Gstp1	-0.739744	0.0012	0.0124933
						Bcl2l1	-0.738137	0.0013	0.0132723
						Slc12a7	-0.738104	0.00185	0.0172877
						Sepw1	-0.738066	0.0012	0.0124933
						Pja1	-0.737631	0.0023	0.0204457
						Vav2	-0.737558	0.0019	0.0176276
						Cmbl	-0.736554	0.0032	0.0261437
						Liph	-0.73619	0.00155	0.015099
						Cd81	-0.736032	0.0013	0.0132723
						Trappc4	-0.735511	0.0032	0.0261437
						Net1	-0.733597	0.0064	0.0448694
						Uqcr11	-0.731257	0.00265	0.0227198
						Tbk1	-0.730123	0.00195	0.017986
						Fbxo34	-0.729596	0.00375	0.029683
						Atp5h	-0.725429	0.00525	0.0385144
						Copb2	-0.724779	0.0041	0.0317644
						Atp5g1	-0.722731	0.00455	0.0344811
						0610012G03Rik	-0.720826	0.006	0.042803
						2310011J03Rik	-0.720638	0.00385	0.0303395
						Rab5c	-0.720612	0.00495	0.0369614
						Pole3	-0.720303	0.00435	0.0332845
						Lrrc8b	-0.720234	0.0024	0.0210196
						Ndufs7	-0.719343	0.0033	0.026761
						Prpsap1	-0.718667	0.00405	0.0314798
						Nuak2	-0.718522	0.0032	0.0261437
						Mrpl4	-0.717922	0.0045	0.034175
						Svip	-0.717617	0.00405	0.0314798
						Jak2	-0.717074	0.00435	0.0332845
						Zfp410	-0.716384	0.00395	0.0309221
						Gpx1	-0.716338	0.0068	0.046843
						Tmem98	-0.712163	0.0032	0.0261437
						Ndufc2	-0.709739	0.0031	0.0256209
						Ndufv2	-0.706289	0.00405	0.0314798
						Kcnk5	-0.705618	0.0024	0.0210196
						Rap2c	-0.705065	0.00225	0.0201143
						Cript	-0.704659	0.00355	0.028384
						Tmem161b	-0.703926	0.0063	0.0443869
						Fez2	-0.703371	0.0035	0.0280631
						Wbp2	-0.700851	0.00305	0.0253106
						Junb	-0.699751	0.00315	0.0258838
						Pycrl	-0.698551	0.00355	0.028384
						Epn1	-0.698448	0.00545	0.0395535
						Abhd16a	-0.698258	0.00415	0.0320819
						Pum1	-0.69672	0.0042	0.0323455
						Pgk1	-0.693334	0.00695	0.0476227
						Ndufa12	-0.692541	0.0032	0.0261437
						Fbxo8	-0.691989	0.00485	0.0363673
						Dad1	-0.691764	0.0029	0.0242211
						Itga3	-0.691753	0.0035	0.0280631
						Tnip1	-0.69147	0.00455	0.0344811
						Pkig	-0.689701	0.0068	0.046843
						Atp6v0e	-0.688911	0.00345	0.027756
						Hectd3	-0.686708	0.00515	0.038016
						Get4	-0.686236	0.0073	0.0494261
						Slc25a39	-0.683952	0.00495	0.0369614
						Rnf19b	-0.683513	0.00545	0.0395535
						Snx4	-0.683401	0.00375	0.029683
						Timm13	-0.679154	0.00405	0.0314798
						Ube2m	-0.678248	0.0052	0.0382264
						Ap2s1	-0.676728	0.0032	0.0261437
						Smap2	-0.671839	0.0062	0.0439434
						Ndufa6	-0.670321	0.00435	0.0332845
						Cotl1	-0.668977	0.00685	0.0470508
						Spr	-0.661535	0.00595	0.0426387
						Nipsnap3b	-0.660912	0.006	0.042803
						Chchd3	-0.660405	0.00445	0.0338676
						Snx3	-0.659466	0.00635	0.0446287
						Map2k3	-0.658622	0.00505	0.0375113
						Cldnd1	-0.656624	0.00535	0.0390268
						Ypel5	-0.656381	0.00605	0.0430303
						Tbca	-0.655532	0.00515	0.038016
						Il13ra1	-0.65306	0.00735	0.0496937
						Mcrs1	-0.652097	0.0065	0.0453916
						Odc1	-0.65093	0.00675	0.0466566
						Ostc	-0.644508	0.007	0.0478272
						Ireb2	-0.639762	0.0072	0.0488652
						2010107E04Rik	-0.639395	0.00645	0.0451532
						Ndufa8	-0.638748	0.0063	0.0443869
						Psmb6	-0.637814	0.00525	0.0385144
						Dync1li1	-0.637628	0.00715	0.0486186
						Cx3cl1	-0.633566	0.00495	0.0369614
						Slc35e1	-0.627139	0.00735	0.0496937
						Ralgapa2	0.611929	0.00655	0.0456511
						Phip	0.621524	0.0065	0.0453916
						Ptprk	0.621547	0.00725	0.0491343
						Eea1	0.634106	0.0069	0.0473485
						Ppp1r12a	0.644729	0.0064	0.0448694
						Cpe	0.647541	0.00735	0.0496937
						Trak2	0.656077	0.0047	0.035448
						Tns3	0.660661	0.0044	0.0335949
						Slc25a4	0.663258	0.006	0.042803
						Ctsl	0.66349	0.00485	0.0363673
						Elovl5	0.669787	0.0053	0.0387614
						Arhgap21	0.673029	0.0051	0.0378038
						Rps6ka3	0.67443	0.0029	0.0242211
						Acss1	0.681167	0.0039	0.0306149
						Nedd9	0.681567	0.0051	0.0378038
						Osr2	0.689783	0.0029	0.0242211
						Pik3c2b	0.690055	0.00245	0.0213393
						Slc22a23	0.691061	0.0036	0.0287032
						Slc38a2	0.698449	0.0032	0.0261437
						Serping1	0.698551	0.00675	0.0466566
						Sema5a	0.698708	0.00705	0.0480995
						Myo1c	0.698723	0.00235	0.0207091
						Parp1	0.708934	0.0047	0.035448
						Pxylp1	0.711974	0.0053	0.0387614
						Tead1	0.712385	0.00465	0.0351081
						Mier1	0.718663	0.00205	0.0187143
						Atl3	0.723979	0.0033	0.026761
						Col1a2	0.725496	0.00315	0.0258838
						Lama3	0.72554	0.00715	0.0486186
						Mlxip	0.726225	0.00435	0.0332845
						Rin2	0.729831	0.00255	0.0219949
						Ralgapa1	0.730115	0.0053	0.0387614
						Aim1	0.732089	0.0029	0.0242211
						Il6st	0.736183	0.00285	0.0239582
						Fam102b	0.736963	0.0039	0.0306149
						Casp2	0.74227	0.0026	0.0223719
						Rasa3	0.743061	0.0066	0.0458873
						Wsb1	0.745148	0.0029	0.0242211
						Prkacb	0.749566	0.0034	0.0274469
						Selm	0.75196	0.0019	0.0176276
						Chd9	0.757721	0.00275	0.0233103
						Fpgt	0.75818	0.0042	0.0323455
						Dnajc10	0.759139	0.0015	0.0147228
						Tia1	0.760236	0.0039	0.0306149
						Gas6	0.763269	0.0027	0.0230512
						C1galt1	0.765562	0.00295	0.0246243
						Kif16b	0.773052	0.005	0.037237
						Rell1	0.773911	0.002	0.018352
						Epm2aip1	0.775463	0.0039	0.0306149
						Rapgef6	0.776086	0.00425	0.0327128
						B4galnt2	0.776255	0.0034	0.0274469
						Golph3l	0.777269	0.0028	0.0236076
						Ppfia3	0.777712	0.00125	0.0128913
						Shisa5	0.779774	0.0018	0.0169317
						Tmem123	0.786608	0.00315	0.0258838
						Wbp5	0.791919	0.0013	0.0132723
						Frmd4b	0.799965	0.0036	0.0287032
						Arhgef3	0.80237	0.00275	0.0233103
						Setd5	0.807519	0.0028	0.0236076
						Tgif1	0.807595	0.00665	0.0461672
						Dcn	0.809506	0.00075	0.00869218
						Ipo9	0.810331	0.0041	0.0317644
						Sun2	0.812846	0.00705	0.0480995
						Myo10	0.81445	0.00155	0.015099
						Hdac1	0.818505	0.00035	0.00481741
						Swap70	0.818793	0.00185	0.0172877
						Gm3336	0.820281	0.0016	0.0155117
						Myof	0.820733	0.0058	0.041753
						Tgfbr2	0.822763	0.00075	0.00869218
						Csrp2	0.822972	0.00185	0.0172877
						Ugt2b5	0.823628	0.00405	0.0314798
						Trim16	0.825266	0.0019	0.0176276
						Slk	0.825358	0.0014	0.0140118
						Flrt3	0.829685	0.00445	0.0338676
						Mmp15	0.830291	0.002	0.018352
						Zdhhc21	0.830882	0.0004	0.00536045
						Gsn	0.831848	0.00245	0.0213393
						Med13l	0.832114	0.00255	0.0219949
						Tubb6	0.832734	0.00515	0.038016
						Sgms1	0.833211	0.00395	0.0309221
						Parva	0.834212	0.00325	0.0264762
						Mlph	0.839749	0.0006	0.00729846
						Kdm5d	0.840605	0.0016	0.0155117
						Slc8b1	0.84444	0.0074	0.0499842
						Clmp	0.844544	0.0031	0.0256209
						Car4	0.846352	0.0018	0.0169317
						Rnase4	0.847566	0.00235	0.0207091
						Dym	0.849039	0.00385	0.0303395
						Ttc14	0.850391	0.00315	0.0258838
						Kcnk6	0.852392	0.00195	0.017986
						Rnd3	0.853694	0.00145	0.014311
						Nr5a2	0.854402	0.0008	0.00916715
						Esrp1	0.854788	0.00305	0.0253106
						Fer1l6	0.85695	0.0022	0.0197417
						Snrk	0.859173	0.00265	0.0227198
						Marveld1	0.865077	0.0014	0.0140118
						Gnai1	0.872169	0.00715	0.0486186
						Ndrg2	0.872828	0.00205	0.0187143
						Heca	0.876363	0.0017	0.0162052
						Arhgap35	0.876784	0.0009	0.0100225
						Adcy5	0.877539	0.00315	0.0258838
						Sh3pxd2a	0.882177	0.0033	0.026761
						Socs5	0.883129	0.007	0.0478272
						Setd7	0.885124	0.00075	0.00869218
						Rasef	0.888173	0.0011	0.011683
						Tk2	0.889873	0.00595	0.0426387
						Lgals1	0.891578	0.00065	0.00774126
						Usf3	0.896949	0.00015	0.00239596
						Ica1	0.901422	0.0055	0.0398554
						Tns4	0.903025	0.00035	0.00481741
						Cnn2	0.905643	0.0021	0.0191095
						Dock9	0.907555	0.0022	0.0197417
						Adk	0.908182	0.0002	0.00304754
						Prcp	0.908776	0.0016	0.0155117
						Sorl1	0.912291	0.0018	0.0169317
						Nek7	0.916903	0.00105	0.0112442
						Kcnk1	0.918631	0.00025	0.00363061
						Tacc1	0.919169	0.0025	0.0216555
						Cd14	0.920135	0.0051	0.0378038
						Kif21a	0.920211	0.00255	0.0219949
						Tmx4	0.921541	0.00685	0.0470508
						Golm1	0.922358	0.00125	0.0128913
						Acer1	0.924814	0.00145	0.014311
						Zbtb4	0.926636	0.002	0.018352
						Adipoq	0.926651	0.00045	0.0058381
						Grhl2	0.92755	0.00335	0.0270893
						Sesn3	0.928425	0.00105	0.0112442
						Sort1	0.929667	0.0006	0.00729846
						Vim	0.93266	0.00235	0.0207091
						Prkab2	0.933764	0.00515	0.038016
						Fbxo21	0.933972	0.0074	0.0499842
						Nrbp2	0.938619	0.00085	0.00962387
						Pkd2	0.939801	0.0037	0.0293853
						Tox3	0.94148	0.00535	0.0390268
						Prkab1	0.944273	0.00025	0.00363061
						Mrvi1	0.946248	0.00405	0.0314798
						Sdc1	0.946904	0.00025	0.00363061
						Pdlim7	0.949255	0.00305	0.0253106
						Ereg	0.94928	0.0065	0.0453916
						Ddr2	0.949632	0.0013	0.0132723
						S100a13	0.950146	0.00105	0.0112442
						Spib	0.951543	0.0048	0.0360684
						Ppfibp1	0.951624	0.0009	0.0100225
						Cd24a	0.95364	0.00135	0.0136846
						Ppargc1b	0.954253	0.0064	0.0448694
						Orai2	0.955	0.0019	0.0176276
						Igf1r	0.955506	0.00445	0.0338676
						Man2a2	0.957131	0.00345	0.027756
						Slc25a40	0.957414	0.0067	0.0464464
						Kank2	0.958001	0.00095	0.0104324
						Galnt4	0.959538	0.00125	0.0128913
						Hepacam2	0.960979	5e-05	0.000920569
						1700019D03Rik	0.961865	0.00605	0.0430303
						Stx17	0.962712	0.00505	0.0375113
						R3hdm4	0.963177	0.00075	0.00869218
						2310015A10Rik	0.963482	0.0071	0.0483943
						Dip2c	0.964054	0.00355	0.028384
						Cd79a	0.96457	0.00665	0.0461672
						Sytl2	0.969268	0.0005	0.00635357
						Cdk19	0.971414	0.00045	0.0058381
						Notch2	0.972455	0.00195	0.017986
						Cd83	0.973776	0.00415	0.0320819
						Smtn	0.976235	0.0028	0.0236076
						Rep15	0.977017	0.001	0.0108558
						Bbx	0.97923	0.0014	0.0140118
						Fhdc1	0.979742	0.0031	0.0256209
						Txndc16	0.980523	0.00145	0.014311
						Mfsd7a	0.980909	0.00205	0.0187143
						Scnn1a	0.986118	0.0017	0.0162052
						Ppm1l	0.98805	0.0037	0.0293853
						Ptprj	0.988326	0.0001	0.00170036
						Msn	0.989004	0.0006	0.00729846
						Slc44a2	0.99098	0.0009	0.0100225
						C1s1	0.998716	0.00145	0.014311
						Trim35	0.999343	0.0011	0.011683
						Slc44a4	1.00935	0.0008	0.00916715
						Lrrc49	1.00945	0.0048	0.0360684
						Zc3h7b	1.01079	0.00035	0.00481741
						Rcn3	1.01165	0.0035	0.0280631
						Sdr42e1	1.01194	0.001	0.0108558
						Cdon	1.01265	0.00275	0.0233103
						Jam2	1.01313	0.0038	0.030012
						Slc35b4	1.01404	0.00305	0.0253106
						Gimap8	1.01554	0.0063	0.0443869
						Zkscan8	1.01867	0.00255	0.0219949
						Fermt2	1.01886	0.00065	0.00774126
						Iqsec1	1.01948	0.00145	0.014311
						Ankrd44	1.01966	0.0023	0.0204457
						Slc27a1	1.02174	0.00065	0.00774126
						Rassf2	1.0227	0.0027	0.0230512
						Klf2	1.02272	0.0057	0.0411371
						Ehd2	1.02307	0.00045	0.0058381
						Lum	1.02335	0.00055	0.00685429
						Fam83e	1.02484	0.0001	0.00170036
						Rel	1.02515	0.0024	0.0210196
						Pde3b	1.02921	0.00705	0.0480995
						Prelp	1.02959	0.0013	0.0132723
						Sorcs2	1.03386	0.00275	0.0233103
						Rab3d	1.03749	5e-05	0.000920569
						Lpcat2	1.03877	0.00415	0.0320819
						Pde7a	1.03886	0.00165	0.0158882
						Pqlc1	1.03888	0.00065	0.00774126
						Colec12	1.04094	0.00385	0.0303395
						Gucy1a3	1.04131	0.0036	0.0287032
						Dstyk	1.04447	0.0008	0.00916715
						2610035D17Rik	1.04761	0.00635	0.0446287
						Tnxb	1.0485	0.00105	0.0112442
						Nedd4	1.04854	0.0002	0.00304754
						Nbeal2	1.04981	0.0006	0.00729846
						Ptprs	1.05048	0.00045	0.0058381
						Gm44231	1.05052	0.006	0.042803
						Psd4	1.05117	0.00015	0.00239596
						Ets1	1.05128	0.00245	0.0213393
						Nrros	1.05522	0.00625	0.0441658
						Krt7	1.05538	0.0035	0.0280631
						Zfp704	1.05552	0.0002	0.00304754
						Akap12	1.05595	0.0013	0.0132723
						Reep5	1.05642	5e-05	0.000920569
						Chd6	1.0575	0.0022	0.0197417
						Ptprc	1.05883	0.00195	0.017986
						Rbms1	1.06085	0.00145	0.014311
						Sfxn3	1.06203	0.00335	0.0270893
						Stk38l	1.06348	0.00035	0.00481741
						Zfp12	1.06546	0.0042	0.0323455
						Cyp2e1	1.0659	0.00665	0.0461672
						Cacnb3	1.06678	5e-05	0.000920569
						Dock10	1.06716	0.00275	0.0233103
						Esyt1	1.06785	0.00155	0.015099
						Cd99l2	1.06801	0.00105	0.0112442
						Cyfip2	1.06973	0.00395	0.0309221
						Pllp	1.07055	5e-05	0.000920569
						Npr3	1.07251	0.00505	0.0375113
						Emp3	1.07339	0.0062	0.0439434
						Slc1a5	1.07493	0.0001	0.00170036
						Plek	1.07511	0.0052	0.0382264
						Cttnbp2nl	1.07771	0.00015	0.00239596
						Pdia5	1.08138	0.00015	0.00239596
						Abhd8	1.08192	0.0031	0.0256209
						Wdr31	1.08218	0.0068	0.046843
						Usp31	1.08542	0.0065	0.0453916
						Islr	1.08989	0.002	0.018352
						Fkbp9	1.09021	0.0005	0.00635357
						Zc2hc1a	1.0935	0.00725	0.0491343
						Arid5a	1.09504	0.007	0.0478272
						Sdc3	1.09578	0.00095	0.0104324
						Sp110	1.09686	0.0059	0.0423657
						Dab2	1.09796	0.00145	0.014311
						Khdrbs3	1.10137	0.00255	0.0219949
						Mlh3	1.10142	0.00625	0.0441658
						Csrp1	1.10503	5e-05	0.000920569
						Rtn4	1.10663	5e-05	0.000920569
						Snx33	1.1076	0.00235	0.0207091
						Pik3r3	1.10951	0.0011	0.011683
						Igkv14-111	1.11275	0.00345	0.027756
						Tmem184c	1.11287	0.0054	0.0393109
						Steap3	1.11541	0.0012	0.0124933
						Epn2	1.11546	0.00015	0.00239596
						H2-DMb2	1.11834	0.0043	0.0330262
						Pkd1	1.11907	0.00615	0.0436543
						Peli2	1.11981	0.00645	0.0451532
						Trim44	1.12165	0.0007	0.00825385
						Dnajb5	1.12199	0.0038	0.030012
						Smo	1.12242	0.00095	0.0104324
						Nexn	1.12299	0.0041	0.0317644
						Pcp4l1	1.12301	0.0003	0.00424836
						Stra6l	1.12463	0.0003	0.00424836
						Il22ra2	1.13039	0.00375	0.029683
						Tmed8	1.13204	0.00475	0.0357683
						Sntg2	1.1326	0.0044	0.0335949
						Synj2	1.13554	0.0017	0.0162052
						Arl4c	1.13686	0.00675	0.0466566
						Uchl1	1.13764	0.00515	0.038016
						Syk	1.13872	5e-05	0.000920569
						Fermt1	1.13888	5e-05	0.000920569
						Thy1	1.14162	0.0017	0.0162052
						Taf9b	1.14299	0.0032	0.0261437
						Mustn1	1.14306	0.0009	0.0100225
						Copz2	1.14719	0.0028	0.0236076
						Acsl4	1.14881	0.00105	0.0112442
						Vcam1	1.1494	0.0023	0.0204457
						Rcan3	1.14985	0.0006	0.00729846
						Celf2	1.15066	5e-05	0.000920569
						Capn2	1.15088	5e-05	0.000920569
						Tspan9	1.15227	0.0003	0.00424836
						Serpina3n	1.1549	0.00315	0.0258838
						Sept8	1.15598	5e-05	0.000920569
						Appl1	1.15791	5e-05	0.000920569
						C3	1.15805	0.00305	0.0253106
						Trib2	1.15823	0.00365	0.029053
						Hsd17b2	1.15869	5e-05	0.000920569
						Slc39a8	1.16179	0.00035	0.00481741
						Trp53i11	1.16328	5e-05	0.000920569
						Oit1	1.16354	0.0007	0.00825385
						Amotl1	1.16504	0.00115	0.0120788
						Rab23	1.16607	0.007	0.0478272
						Dusp10	1.17192	0.00245	0.0213393
						Gpc3	1.17443	0.0028	0.0236076
						Ttll7	1.17636	0.00395	0.0309221
						Fibin	1.18549	0.0069	0.0473485
						Atp8a2	1.18611	0.0019	0.0176276
						Evi5l	1.1865	0.0053	0.0387614
						Gnao1	1.18738	0.00055	0.00685429
						Pde9a	1.18756	0.001	0.0108558
						Etv1	1.18762	0.00655	0.0456511
						Shisa2	1.18894	0.00055	0.00685429
						Gpt2	1.18978	0.00075	0.00869218
						Fnbp1	1.1926	5e-05	0.000920569
						Tnfaip8	1.19279	0.00015	0.00239596
						Adrb3	1.19336	0.0071	0.0483943
						Pkia	1.19605	0.00435	0.0332845
						Itga1	1.19641	0.0039	0.0306149
						Plekhb1	1.19765	0.00165	0.0158882
						Acaca	1.19857	5e-05	0.000920569
						Armcx3	1.19926	0.00055	0.00685429
						Ermp1	1.19986	5e-05	0.000920569
						Ramp1	1.20042	5e-05	0.000920569
						Tmem63a	1.20065	5e-05	0.000920569
						Nceh1	1.20085	5e-05	0.000920569
						Zeb1	1.20136	5e-05	0.000920569
						Mef2c	1.2018	5e-05	0.000920569
						Gm14149	1.20256	0.0072	0.0488652
						Stmn2	1.20262	0.0036	0.0287032
						Dennd4a	1.20825	0.0009	0.0100225
						Car5b	1.20825	0.0061	0.0433426
						Zfp862-ps	1.20905	0.0038	0.030012
						Cdc42ep3	1.21003	0.00065	0.00774126
						Mcc	1.21295	0.0021	0.0191095
						Il7r	1.21968	0.0042	0.0323455
						Timp2	1.2217	5e-05	0.000920569
						Eif2ak4	1.22217	0.00055	0.00685429
						Dagla	1.22538	0.00155	0.015099
						Pla2g4a	1.22693	5e-05	0.000920569
						Gm12840	1.22849	0.0072	0.0488652
						Slc4a2	1.22861	0.0002	0.00304754
						Ptpn14	1.22998	0.0017	0.0162052
						Klhl6	1.23083	0.00215	0.0194525
						Capg	1.23157	5e-05	0.000920569
						Lepr	1.23235	0.00125	0.0128913
						Acvr1c	1.23526	0.00115	0.0120788
						Hilpda	1.23722	0.0064	0.0448694
						Syndig1	1.23766	0.00655	0.0456511
						Mgat4c	1.23873	0.00055	0.00685429
						Slfn4	1.23971	5e-05	0.000920569
						Cxcl13	1.23986	0.00175	0.0165598
						Rasd1	1.24047	0.00595	0.0426387
						Cacna1c	1.24409	0.00635	0.0446287
						Sncg	1.24717	0.00145	0.014311
						Vangl1	1.25327	0.0027	0.0230512
						Glipr2	1.25623	0.0004	0.00536045
						Igkv3-2	1.25648	0.00495	0.0369614
						Abcd2	1.25812	0.00115	0.0120788
						Dusp3	1.25903	0.00025	0.00363061
						Armcx2	1.25972	0.0032	0.0261437
						Fgd3	1.2621	0.00135	0.0136846
						Cd79b	1.26422	0.00105	0.0112442
						Ptger3	1.26573	0.00565	0.0408591
						Il1r1	1.26614	0.0014	0.0140118
						St6galnac4	1.26903	0.006	0.042803
						Pde8b	1.27187	0.0009	0.0100225
						Eln	1.27199	0.0028	0.0236076
						Ttc39a	1.27266	5e-05	0.000920569
						Zfp9	1.2733	0.0033	0.026761
						Lgals12	1.27339	0.0004	0.00536045
						Slc39a10	1.27596	0.0005	0.00635357
						Ppp1r14a	1.2819	0.0014	0.0140118
						Myo1b	1.28418	0.0002	0.00304754
						Plekhh2	1.28438	0.00105	0.0112442
						Acly	1.28604	5e-05	0.000920569
						Enpp5	1.2925	5e-05	0.000920569
						Clu	1.29578	0.0001	0.00170036
						Xpnpep3	1.29717	0.0027	0.0230512
						Tgoln1	1.29723	0.0045	0.034175
						Abcc1	1.29852	0.0006	0.00729846
						Mr1	1.29973	0.0023	0.0204457
						Ikzf1	1.30205	0.0011	0.011683
						Pnmal2	1.30232	0.005	0.037237
						Mmp17	1.30369	0.0058	0.041753
						Prkcdbp	1.30414	0.00025	0.00363061
						Slc35e4	1.30472	0.0031	0.0256209
						Ccdc80	1.31016	5e-05	0.000920569
						Hs3st3b1	1.31377	0.00265	0.0227198
						Sgsm3	1.3145	0.0035	0.0280631
						Adamts1	1.31589	0.0025	0.0216555
						Camsap2	1.31707	0.0011	0.011683
						Tph1	1.31708	5e-05	0.000920569
						Prss23	1.32113	0.0007	0.00825385
						Ltb	1.3223	0.0016	0.0155117
						Galnt12	1.32381	5e-05	0.000920569
						Ablim2	1.32416	0.00485	0.0363673
						Tceal8	1.32427	0.00015	0.00239596
						Plxnb1	1.32833	0.00105	0.0112442
						Slc2a6	1.33318	0.00605	0.0430303
						Gm26883	1.33464	0.0005	0.00635357
						Cela1	1.33777	5e-05	0.000920569
						Itga4	1.34577	0.00395	0.0309221
						Epha4	1.34712	0.00335	0.0270893
						Plin4	1.34792	0.00085	0.00962387
						Chst11	1.35001	0.00065	0.00774126
						Slc36a2	1.35213	0.00345	0.027756
						Pyhin1	1.35875	0.00185	0.0172877
						Gfra1	1.36107	0.00325	0.0264762
						Gm17296	1.36143	0.0036	0.0287032
						Sdc2	1.36531	5e-05	0.000920569
						Sfxn5	1.36659	0.0017	0.0162052
						Slc2a10	1.36782	0.00095	0.0104324
						Enpp4	1.36945	0.0003	0.00424836
						Slc25a35	1.37224	0.00185	0.0172877
						Pcsk1	1.37234	5e-05	0.000920569
						Fgfbp1	1.37303	5e-05	0.000920569
						P4ha2	1.37739	0.0005	0.00635357
						Abcg1	1.37806	0.002	0.018352
						Slfn5	1.38068	0.0025	0.0216555
						Gpm6b	1.38212	0.00065	0.00774126
						Lpcat4	1.38286	0.00015	0.00239596
						Trim68	1.38427	0.00225	0.0201143
						Casd1	1.38496	0.0001	0.00170036
						Gabre	1.38617	0.00175	0.0165598
						Fgfr4	1.38674	0.00235	0.0207091
						Gas7	1.38908	0.00065	0.00774126
						Cdh13	1.38946	0.0025	0.0216555
						Prph	1.39421	0.0009	0.0100225
						Ppp1r9a	1.39749	5e-05	0.000920569
						Ache	1.39808	0.001	0.0108558
						Ly6a	1.40133	5e-05	0.000920569
						Pdlim4	1.40327	0.00135	0.0136846
						Atoh1	1.40392	5e-05	0.000920569
						Zfp318	1.40431	5e-05	0.000920569
						Zfp37	1.40432	0.0017	0.0162052
						Cxcl12	1.40479	5e-05	0.000920569
						Gpam	1.40502	0.00015	0.00239596
						Atp2b4	1.40603	5e-05	0.000920569
						Hgfac	1.40696	5e-05	0.000920569
						Mapt	1.4093	0.00115	0.0120788
						Nupr1	1.41604	5e-05	0.000920569
						Ffar2	1.41661	0.00025	0.00363061
						Fez1	1.42063	0.0049	0.0366843
						Tcf23	1.4236	0.00145	0.014311
						Tbc1d2	1.43183	5e-05	0.000920569
						Il6ra	1.43206	0.00145	0.014311
						Xylt1	1.43237	0.00105	0.0112442
						Sh3kbp1	1.43274	0.00045	0.0058381
						Serpina3c	1.4335	0.00635	0.0446287
						Rarg	1.43748	0.00045	0.0058381
						Retnla	1.4378	0.00095	0.0104324
						Mrap	1.44444	0.00175	0.0165598
						Angel1	1.44881	0.0025	0.0216555
						Sorbs2	1.45114	5e-05	0.000920569
						Tpd52l1	1.45217	0.0023	0.0204457
						Ebf1	1.4557	0.00535	0.0390268
						Col5a3	1.45711	0.00035	0.00481741
						Creb3l4	1.45744	0.00015	0.00239596
						Mga	1.45792	5e-05	0.000920569
						Zbtb20	1.46108	0.00035	0.00481741
						Fam46b	1.46164	0.0023	0.0204457
						Fam26e	1.46308	0.00235	0.0207091
						Hmga2	1.46648	0.001	0.0108558
						Phf19	1.47089	0.00265	0.0227198
						Epdr1	1.47255	0.00065	0.00774126
						Aph1b	1.47429	0.0004	0.00536045
						Eef1a2	1.47537	0.00545	0.0395535
						Bves	1.47735	0.00685	0.0470508
						Slc5a3	1.47761	0.00145	0.014311
						Atp2a3	1.48477	5e-05	0.000920569
						Fam124a	1.48907	0.0022	0.0197417
						5031414D18Rik	1.49006	0.0066	0.0458873
						Ift80	1.49461	0.0002	0.00304754
						Serpini1	1.49743	0.0058	0.041753
						Afap1	1.49744	0.0001	0.00170036
						Ccl22	1.49937	0.0012	0.0124933
						Itga5	1.50851	5e-05	0.000920569
						Il21r	1.50982	0.00125	0.0128913
						Gm38244	1.51212	0.0009	0.0100225
						Syt1	1.5165	0.00065	0.00774126
						Rap1gap	1.51843	5e-05	0.000920569
						Galnt5	1.51931	0.00025	0.00363061
						Nt5dc3	1.52176	0.0004	0.00536045
						Rab3c	1.52194	0.00085	0.00962387
						Stmn3	1.52354	0.00125	0.0128913
						Mfhas1	1.52915	5e-05	0.000920569
						Atp2c2	1.53083	5e-05	0.000920569
						2510009E07Rik	1.53247	5e-05	0.000920569
						Ano1	1.53493	5e-05	0.000920569
						Gal	1.54116	0.00115	0.0120788
						Klhl13	1.54298	0.00145	0.014311
						S100a14	1.54385	0.00015	0.00239596
						Kit	1.54454	0.0001	0.00170036
						Gpr20	1.54613	0.00085	0.00962387
						Rian	1.55231	5e-05	0.000920569
						Ogn	1.55721	5e-05	0.000920569
						Isg20	1.55742	0.0002	0.00304754
						Ffar4	1.55831	0.0004	0.00536045
						B3galt5	1.55907	5e-05	0.000920569
						Nrep	1.56303	5e-05	0.000920569
						Fam120c	1.56933	0.0019	0.0176276
						Gm42566	1.57486	0.00675	0.0466566
						Armcx1	1.57505	0.00045	0.0058381
						Ptprn2	1.57684	5e-05	0.000920569
						Gm10093	1.57919	0.0054	0.0393109
						Spdef	1.58001	5e-05	0.000920569
						Casc4	1.58717	5e-05	0.000920569
						Selenbp2	1.59061	0.00375	0.029683
						Saa3	1.59507	0.00245	0.0213393
						Ybx2	1.59548	0.00385	0.0303395
						Filip1l	1.59565	5e-05	0.000920569
						1810041L15Rik	1.60368	0.0001	0.00170036
						Plagl1	1.60504	5e-05	0.000920569
						Ccl8	1.60804	0.00565	0.0408591
						Clec14a	1.60877	0.00045	0.0058381
						Steap4	1.61312	0.0002	0.00304754
						Klhdc8a	1.61496	0.00165	0.0158882
						Chrm1	1.61571	0.00025	0.00363061
						Nkain1	1.61848	0.00055	0.00685429
						Acot1	1.61904	0.0007	0.00825385
						Zcchc12	1.62051	0.0015	0.0147228
						Mks1	1.63031	0.0016	0.0155117
						Slc16a7	1.63207	0.0032	0.0261437
						Nsg2	1.63946	5e-05	0.000920569
						B3gnt5	1.64925	0.00025	0.00363061
						Kif12	1.64927	5e-05	0.000920569
						Foxa1	1.65155	5e-05	0.000920569
						Adam23	1.65283	0.00095	0.0104324
						Plin1	1.65404	5e-05	0.000920569
						Bace2	1.66074	5e-05	0.000920569
						Igkv6-25	1.66357	0.0059	0.0423657
						Scara5	1.66404	0.00055	0.00685429
						2610203C20Rik	1.67191	5e-05	0.000920569
						Cd19	1.67342	5e-05	0.000920569
						P2ry4	1.67443	0.0024	0.0210196
						F13a1	1.67489	0.0005	0.00635357
						Chl1	1.67512	0.0009	0.0100225
						Capn5	1.68057	5e-05	0.000920569
						Fam65b	1.6831	0.0002	0.00304754
						Kcnn3	1.68326	0.0001	0.00170036
						S1pr1	1.68765	0.0001	0.00170036
						Wdr60	1.68955	0.0003	0.00424836
						Blk	1.69007	0.00115	0.0120788
						Dapk1	1.69151	5e-05	0.000920569
						Plcb4	1.6916	5e-05	0.000920569
						Tmem100	1.69283	0.00505	0.0375113
						Cgnl1	1.69487	0.0004	0.00536045
						Anks6	1.69929	0.0009	0.0100225
						Nrp2	1.70103	5e-05	0.000920569
						Piwil4	1.70145	0.0007	0.00825385
						Pde4b	1.70434	5e-05	0.000920569
						Tbc1d4	1.70649	5e-05	0.000920569
						Vldlr	1.7081	5e-05	0.000920569
						Bank1	1.7201	0.00035	0.00481741
						Tnfrsf13c	1.72233	0.00135	0.0136846
						Cxcr5	1.72541	0.00085	0.00962387
						Slc15a2	1.72603	0.00025	0.00363061
						Fam107a	1.72969	0.00275	0.0233103
						Chrna3	1.7307	0.00075	0.00869218
						Syt4	1.73452	0.00045	0.0058381
						Ces1d	1.75729	5e-05	0.000920569
						Srl	1.76079	0.0005	0.00635357
						Tmem200b	1.76395	0.0008	0.00916715
						Ighg3	1.77087	5e-05	0.000920569
						Palmd	1.77513	0.00165	0.0158882
						Chst8	1.77718	0.0029	0.0242211
						Fzd8	1.77956	0.0002	0.00304754
						Hsbp1l1	1.78387	0.0025	0.0216555
						Padi2	1.78454	5e-05	0.000920569
						Fcho1	1.78848	5e-05	0.000920569
						Rhbdl3	1.79072	0.00025	0.00363061
						Cpa2	1.79461	0.006	0.042803
						Epha7	1.80159	0.00045	0.0058381
						Zbtb32	1.805	0.0041	0.0317644
						Klhdc1	1.80525	0.00265	0.0227198
						Ceacam10	1.80932	0.0002	0.00304754
						Ern2	1.81405	5e-05	0.000920569
						Epb41l1	1.81837	5e-05	0.000920569
						Ighm	1.81871	0.0012	0.0124933
						Zfp532	1.82091	0.0001	0.00170036
						Vps13c	1.8348	5e-05	0.000920569
						Tcf7l1	1.83655	0.00105	0.0112442
						Ceacam1	1.8411	0.00015	0.00239596
						Pdzk1ip1	1.84188	5e-05	0.000920569
						Traf1	1.84308	5e-05	0.000920569
						Krt84	1.86961	0.0057	0.0411371
						Csf2rb2	1.87124	0.00025	0.00363061
						Map2	1.87386	5e-05	0.000920569
						Acot2	1.87626	5e-05	0.000920569
						Car8	1.88361	5e-05	0.000920569
						March3	1.88997	0.00145	0.014311
						Treml2	1.89447	0.00045	0.0058381
						St3gal3	1.89755	5e-05	0.000920569
						Ccdc88a	1.89874	0.00035	0.00481741
						Tmem44	1.90099	0.0002	0.00304754
						Creb3l1	1.90776	5e-05	0.000920569
						Stc2	1.91704	5e-05	0.000920569
						Htr4	1.92237	0.00085	0.00962387
						Slc1a4	1.92335	5e-05	0.000920569
						Thsd4	1.92345	5e-05	0.000920569
						Slc35a1	1.92767	5e-05	0.000920569
						Dnase1l2	1.93348	0.0005	0.00635357
						Vat1l	1.9337	0.00095	0.0104324
						Bbs7	1.94096	0.00015	0.00239596
						Saa1	1.94188	5e-05	0.000920569
						Hoxd8	1.94523	0.00275	0.0233103
						AB124611	1.94626	0.0059	0.0423657
						Zfp462	1.95147	0.0006	0.00729846
						C1qtnf6	1.95468	5e-05	0.000920569
						Folr2	1.95544	0.00275	0.0233103
						Chst3	1.95764	5e-05	0.000920569
						Sytl4	1.95866	5e-05	0.000920569
						E230001N04Rik	1.95973	0.0022	0.0197417
						Cd8b1	1.96589	0.00045	0.0058381
						Enpp2	1.96619	5e-05	0.000920569
						H2-Ob	1.97454	5e-05	0.000920569
						Cutal	1.97491	0.0014	0.0140118
						Grap2	1.97875	5e-05	0.000920569
						Ighd	1.98526	5e-05	0.000920569
						Art2a-ps	1.98564	5e-05	0.000920569
						Celsr2	1.99621	0.00135	0.0136846
						A430105I19Rik	1.99665	5e-05	0.000920569
						Mir143hg	1.99966	0.00185	0.0172877
						Cracr2a	2.00188	0.00135	0.0136846
						Clec2i	2.00904	0.00375	0.029683
						Serpinb5	2.01173	0.0001	0.00170036
						Satb1	2.0136	5e-05	0.000920569
						Fscn1	2.02857	0.0001	0.00170036
						Zan	2.038	0.0052	0.0382264
						Tacr2	2.0425	0.002	0.018352
						Hspa1a	2.05314	0.0004	0.00536045
						Cacna2d2	2.05675	5e-05	0.000920569
						Cbr2	2.06592	0.00235	0.0207091
						Fam64a	2.07139	0.00065	0.00774126
						Klhdc7a	2.08084	5e-05	0.000920569
						Tmem35	2.08418	0.00025	0.00363061
						Pacsin1	2.08484	5e-05	0.000920569
						Btla	2.08559	5e-05	0.000920569
						Hspa1b	2.1047	5e-05	0.000920569
						Myl1	2.10493	0.00025	0.00363061
						Zfp667	2.1185	0.0001	0.00170036
						Fam43a	2.13857	5e-05	0.000920569
						Emp2	2.14262	5e-05	0.000920569
						Tmem174	2.15028	0.0022	0.0197417
						Tspan33	2.15955	5e-05	0.000920569
						Wif1	2.15984	0.0017	0.0162052
						Cryz	2.178	5e-05	0.000920569
						Ighg2b	2.17827	5e-05	0.000920569
						Tubb4a	2.18182	0.0006	0.00729846
						Arhgap24	2.18187	5e-05	0.000920569
						Ptpro	2.18588	5e-05	0.000920569
						Sstr1	2.18818	5e-05	0.000920569
						Ccl21a	2.1918	5e-05	0.000920569
						Hoxa7	2.19288	0.0044	0.0335949
						Saa2	2.19669	0.0002	0.00304754
						Cd209b	2.20479	0.0002	0.00304754
						Akr1b8	2.21949	5e-05	0.000920569
						Cbr3	2.22029	5e-05	0.000920569
						Ms4a4b	2.23148	0.0006	0.00729846
						Il17re	2.25278	5e-05	0.000920569
						Celf6	2.25398	0.00035	0.00481741
						Cd2	2.25678	5e-05	0.000920569
						Phf11b	2.26904	0.0012	0.0124933
						Penk	2.30046	5e-05	0.000920569
						Srgap3	2.30397	5e-05	0.000920569
						Sidt1	2.31124	5e-05	0.000920569
						Aldh3b2	2.31171	0.0002	0.00304754
						Hsd3b2	2.33143	0.00125	0.0128913
						Fam161a	2.34441	5e-05	0.000920569
						Gna14	2.35361	5e-05	0.000920569
						Ldlrad3	2.35703	5e-05	0.000920569
						Pla2g10	2.38957	5e-05	0.000920569
						Ak4	2.39308	5e-05	0.000920569
						A430078G23Rik	2.40213	5e-05	0.000920569
						Setbp1	2.42277	5e-05	0.000920569
						Il1rn	2.4239	5e-05	0.000920569
						B3gnt6	2.43413	5e-05	0.000920569
						Tlr4	2.43791	5e-05	0.000920569
						Epn3	2.46327	5e-05	0.000920569
						Siglec1	2.46973	5e-05	0.000920569
						Gm8989	2.48013	5e-05	0.000920569
						Acacb	2.48781	5e-05	0.000920569
						Fcer2a	2.49397	0.0066	0.0458872
						Chrnb4	2.49522	5e-05	0.000920569
						C2cd4b	2.50097	0.0029	0.0242211
						Zbtb10	2.51644	5e-05	0.000920569
						Gm11496	2.54161	0.00375	0.029683
						Tagln3	2.57936	0.0048	0.0360684
						Apol6	2.60707	5e-05	0.000920569
						Sned1	2.61624	0.00125	0.0128913
						Etv5	2.62965	5e-05	0.000920569
						Mapk10	2.63666	0.0004	0.00536045
						Cd177	2.65845	5e-05	0.000920569
						Thbs4	2.66697	5e-05	0.000920569
						Cmah	2.67833	5e-05	0.000920569
						Gpr37l1	2.67869	0.0001	0.00170036
						Slc17a9	2.68983	5e-05	0.000920569
						Rgs17	2.70322	0.0005	0.00635357
						Zfp697	2.71777	0.0061	0.0433426
						Zbtb7c	2.73368	5e-05	0.000920569
						Cwh43	2.76224	5e-05	0.000920569
						Ikzf2	2.76706	5e-05	0.000920569
						Gm2115	2.78976	5e-05	0.000920569
						Tex9	2.79773	5e-05	0.000920569
						Igdcc4	2.85586	5e-05	0.000920569
						Ccr7	2.89691	5e-05	0.000920569
						Peli3	2.96339	0.0001	0.00170036
						Ighv1-85	3.05494	5e-05	0.000920569
						Ntrk2	3.06693	5e-05	0.000920569
						Mkx	3.11266	0.0002	0.00304754
						Kcnh3	3.13487	5e-05	0.000920569
						Nefl	3.16277	0.00045	0.0058381
						Arhgap20	3.17904	5e-05	0.000920569
						Ighg1	3.2109	5e-05	0.000920569
						Sell	3.22075	0.00515	0.038016
						Mt3	3.25031	0.00055	0.00685429
						Hsd17b14	3.26772	0.00195	0.017986
						Slc16a9	3.32868	0.00095	0.0104324
						Tlr5	3.38164	5e-05	0.000920569
						Glycam1	3.62202	0.00195	0.017986
						Ugt1a6a	3.70379	0.00685	0.0470508
						Tnni1	3.7534	5e-05	0.000920569
						Hoxd4	3.79037	0.00455	0.0344811
						Kcnip4	3.86141	0.00035	0.00481741
						Wfdc2	3.8841	5e-05	0.000920569
						Nxpe2	3.89952	5e-05	0.000920569
						Lrrc8e	4.15215	0.0009	0.0100225
						Npy4r	4.73317	0.0009	0.0100225
						Cdhr1	4.89558	0.00125	0.0128913
						Plet1	4.94793	5e-05	0.000920569
						Nov	6.59398	5e-05	0.000920569
						Marco	7.23963	0.00135	0.0136846
						Car1	10.5059	0.00345	0.027756
						Ppy	inf	5e-05	0.000920569
						Insl5	inf	5e-05	0.000920569
						Gm5843	inf	5e-05	0.000920569
						3100003L05Rik	inf	5e-05	0.000920569
						Igkv3-3	inf	5e-05	0.000920569
						Defa2	inf	5e-05	0.000920569
						Gm38079	inf	5e-05	0.000920569
						Hoxd10	inf	0.0003	0.00424836
						Gm15401	inf	0.00085	0.00962387
						Gm35570	#NAME?	5e-05	0.000920569
						Gm43986	#NAME?	5e-05	0.000920569
						Gm20730	#NAME?	0.00285	0.0239582
						Gm37450	#NAME?	0.0046	0.0348045

## Sheet: fat-1 PF vs WT PF
fat-1 PF vs WT PF
gene	log2(fold_change)	p_value	q_value
Defa-rs7	-4.72241	5e-05	0.0022175
Gm21498	-4.25261	5e-05	0.0022175
Igkv4-51	-3.91155	0.00035	0.011114
Slc6a14	-3.57639	5e-05	0.0022175
Ighv8-8	-3.5133	5e-05	0.0022175
Igkv6-14	-3.09852	0.00085	0.0222623
Tmeff2	-2.78243	0.0005	0.0147833
Pla2g4c	-2.68261	5e-05	0.0022175
Gm53	-2.50276	5e-05	0.0022175
Ighv1-50	-2.47152	5e-05	0.0022175
Ighv5-9	-2.33192	5e-05	0.0022175
Saa2	-2.07202	5e-05	0.0022175
Hoxb9	-2.07153	5e-05	0.0022175
Krt84	-2.01669	5e-05	0.0022175
Chst8	-1.98445	5e-05	0.0022175
Zfp37	-1.96968	5e-05	0.0022175
Fa2h	-1.95321	0.00085	0.0222623
Ighv1-59	-1.6817	0.0011	0.0275621
P2ry4	-1.65453	5e-05	0.0022175
March2	-1.63556	0.0002	0.00715323
Igkv4-55	-1.62561	5e-05	0.0022175
Saa1	-1.61261	5e-05	0.0022175
Ccl8	-1.60169	0.00235	0.0496298
Lcn2	-1.60079	5e-05	0.0022175
Ighv1-84	-1.59254	0.00015	0.00563771
Slc15a2	-1.57357	5e-05	0.0022175
Srl	-1.53322	0.00105	0.0265594
Gcnt1	-1.53163	5e-05	0.0022175
Sell	-1.52768	0.00175	0.0398694
Hoxb8	-1.50725	0.00045	0.0136695
Pik3ap1	-1.49273	5e-05	0.0022175
Ighv2-3	-1.46036	5e-05	0.0022175
Lama3	-1.45287	5e-05	0.0022175
3300005D01Rik	-1.44729	0.00145	0.0344504
Ildr1	-1.44455	5e-05	0.0022175
Hoxb6	-1.4362	0.0008	0.021161
Mal	-1.43065	5e-05	0.0022175
Upk3a	-1.42494	0.00235	0.0496298
Gsdmc3	-1.42034	5e-05	0.0022175
Paqr5	-1.38569	0.00235	0.0496298
1700011H14Rik	-1.35316	5e-05	0.0022175
Trpm6	-1.33803	5e-05	0.0022175
Ceacam10	-1.31832	0.0001	0.00400753
Ighv1-5	-1.30639	0.00185	0.0415781
Marcksl1	-1.29943	5e-05	0.0022175
Ighv1-69	-1.28639	0.0014	0.0334417
Gsdmc4	-1.28636	5e-05	0.0022175
Slc25a48	-1.27583	5e-05	0.0022175
Gm10522	-1.27537	0.00175	0.0398694
Gml2	-1.2715	0.002	0.0441294
Hao2	-1.24091	0.00095	0.0244011
Defa21	-1.21919	0.0004	0.0124056
Ereg	-1.21538	5e-05	0.0022175
Trpc1	-1.2125	0.00025	0.00859496
Slc10a2	-1.20934	5e-05	0.0022175
Mt2	-1.20835	5e-05	0.0022175
Gsdmc2	-1.20506	5e-05	0.0022175
Adcy8	-1.19524	5e-05	0.0022175
Igkv12-44	-1.19416	5e-05	0.0022175
Prss23os	-1.19097	0.00165	0.0380472
Ciita	-1.18452	5e-05	0.0022175
Baat	-1.18001	0.00115	0.0285995
1810065E05Rik	-1.16861	5e-05	0.0022175
Gm15308	-1.15841	0.0003	0.00983128
Mfhas1	-1.15519	5e-05	0.0022175
Rnf152	-1.13668	5e-05	0.0022175
Ighv1-18	-1.13573	0.0002	0.00715323
Slc34a2	-1.13385	5e-05	0.0022175
2610528A11Rik	-1.13375	5e-05	0.0022175
Ceacam1	-1.13142	0.0005	0.0147833
Dfna5	-1.12323	0.0009	0.0233421
Scd2	-1.11965	5e-05	0.0022175
Gml	-1.08989	0.0006	0.016949
Gal	-1.08261	0.0008	0.021161
Gm21002	-1.06887	0.00045	0.0136695
Suox	-1.06042	5e-05	0.0022175
Celsr1	-1.0432	0.00015	0.00563771
Ighg1	-1.03692	0.0004	0.0124056
Gm10104	-1.0192	5e-05	0.0022175
Gbp6	-1.01662	0.0016	0.0373474
Lpcat4	-1.01317	0.0004	0.0124056
Endod1	-1.01001	5e-05	0.0022175
Hspa12a	-0.995274	5e-05	0.0022175
Btla	-0.980044	0.0004	0.0124056
Gm15315	-0.962267	5e-05	0.0022175
Habp2	-0.959822	5e-05	0.0022175
Mgat4c	-0.956926	0.00025	0.00859496
Tmigd1	-0.954438	0.0021	0.0456544
Mep1a	-0.954432	0.00105	0.0265594
Itgb6	-0.953327	0.0005	0.0147833
Foxo6	-0.951389	5e-05	0.0022175
Prss23	-0.946023	0.0007	0.019046
Capn8	-0.940506	0.0003	0.00983128
Nupr1	-0.93983	5e-05	0.0022175
Cxcl13	-0.934084	0.0009	0.0233421
Slc5a8	-0.930698	0.0004	0.0124056
Sytl1	-0.929925	5e-05	0.0022175
Duox2	-0.923141	5e-05	0.0022175
Mylip	-0.921909	5e-05	0.0022175
Tspan1	-0.91521	5e-05	0.0022175
Hsd11b2	-0.913042	5e-05	0.0022175
Chic1	-0.910932	5e-05	0.0022175
Pyy	-0.910734	0.00165	0.0380472
Sema3c	-0.908527	0.0019	0.0425581
Inpp5j	-0.905602	5e-05	0.0022175
Fut2	-0.90101	0.0013	0.0313342
Gm15293	-0.900787	5e-05	0.0022175
Cyp2e1	-0.898124	0.0004	0.0124056
Igkv4-57-1	-0.893762	0.0004	0.0124056
Lcor	-0.879056	0.0003	0.00983128
Arl4a	-0.87869	5e-05	0.0022175
Hoxb7	-0.875565	0.0014	0.0334417
Fam102b	-0.873687	5e-05	0.0022175
Slc41a3	-0.86944	0.00035	0.011114
Slc13a1	-0.863148	0.0001	0.00400753
Exph5	-0.856104	5e-05	0.0022175
Ang4	-0.854309	0.00015	0.00563771
Xpnpep2	-0.853518	0.0012	0.029512
Adcy9	-0.850844	0.0005	0.0147833
Duoxa2	-0.847512	0.00215	0.0463626
Mapk4	-0.846442	0.0008	0.021161
Defa5	-0.844893	5e-05	0.0022175
Satb2	-0.839925	0.00075	0.0201184
Pde4d	-0.836944	0.0006	0.016949
Ccdc80	-0.836571	0.0017	0.0389974
Krt7	-0.833795	0.00165	0.0380472
Syt7	-0.828611	0.00015	0.00563771
Igkv1-110	-0.82721	5e-05	0.0022175
Nos2	-0.821354	0.00055	0.0159428
Itga2	-0.821235	0.00175	0.0398694
Plat	-0.821067	0.0015	0.0353856
Naip6	-0.819321	5e-05	0.0022175
Ern2	-0.799821	0.0007	0.019046
Upp1	-0.798419	5e-05	0.0022175
Tmem117	-0.796533	5e-05	0.0022175
Iigp1	-0.796273	0.0007	0.019046
Kif13b	-0.795239	0.0001	0.00400753
Gm7861	-0.791518	5e-05	0.0022175
Bambi	-0.790646	0.0008	0.021161
Atf3	-0.788503	0.0001	0.00400753
Ptprj	-0.786736	5e-05	0.0022175
Fgfbp1	-0.785407	0.0001	0.00400753
Ttyh3	-0.781274	5e-05	0.0022175
Lnpep	-0.77761	0.0001	0.00400753
Slc44a4	-0.777044	0.00035	0.011114
Tbc1d2	-0.775044	0.00055	0.0159428
Itgam	-0.769455	0.0006	0.016949
Ogn	-0.767727	0.00195	0.0432413
Cacnb3	-0.766145	0.0001	0.00400753
Foxa1	-0.764819	0.0002	0.00715323
Slc40a1	-0.762638	0.0002	0.00715323
Garem	-0.762497	0.0003	0.00983128
Nbl1	-0.757217	5e-05	0.0022175
Il22ra1	-0.756374	5e-05	0.0022175
Gsn	-0.752961	0.0001	0.00400753
Neu1	-0.747512	0.0003	0.00983128
Rasd2	-0.733058	0.0015	0.0353856
Ighg2b	-0.729328	0.0011	0.0275621
Malrd1	-0.725927	0.0001	0.00400753
Tram2	-0.724778	0.00105	0.0265594
Enpp7	-0.72121	0.0015	0.0353856
Plce1	-0.719184	0.0007	0.019046
Pla2g2f	-0.718689	0.0009	0.0233421
Gjb3	-0.713714	0.0003	0.00983128
Lhfpl2	-0.713257	0.0001	0.00400753
Sdc1	-0.705617	5e-05	0.0022175
Flrt3	-0.705241	0.0011	0.0275621
Nr1h4	-0.704096	0.00065	0.0181686
Zfp704	-0.700984	0.0008	0.021161
Pglyrp1	-0.700288	5e-05	0.0022175
Arhgap35	-0.698675	0.00015	0.00563771
Car12	-0.698398	0.00185	0.0415781
Tns4	-0.689485	0.00015	0.00563771
Sept8	-0.685922	0.0005	0.0147833
Capn5	-0.678928	0.00195	0.0432413
Wls	-0.667893	0.00055	0.0159428
Aim1	-0.664455	0.00035	0.011114
Zc3h12a	-0.65248	0.00065	0.0181686
Evpl	-0.643117	0.0005	0.0147833
Sprr2a3	-0.640458	0.00125	0.0304602
Car3	-0.639947	0.0014	0.0334417
Bmp2	-0.638201	0.00075	0.0201184
Sash1	-0.635442	0.0003	0.00983128
Mmp7	-0.634799	0.0005	0.0147833
Stk3	-0.632063	0.0009	0.0233421
Nr5a2	-0.628907	0.00035	0.011114
Arhgap5	-0.628456	0.00025	0.00859496
Nipal1	-0.622213	0.0003	0.00983128
Rnasel	-0.62128	0.0011	0.0275621
Pof1b	-0.610934	0.0007	0.019046
Naip3	-0.602013	0.00095	0.0244011
Prkab1	-0.598918	0.0013	0.0313342
Pik3c2b	-0.592972	0.0002	0.00715323
Gm15292	-0.589268	0.00125	0.0304602
Clu	-0.588129	0.0016	0.0373474
Sema5a	-0.588009	0.00195	0.0432413
Gm11407	-0.585343	0.00085	0.0222623
Elmsan1	-0.575266	0.00135	0.0324219
Sh3bgrl2	-0.574513	0.00125	0.0304602
Hist1h1c	-0.570924	0.00115	0.0285995
Plcd1	-0.563809	0.0013	0.0313342
Dcn	-0.561128	0.00095	0.0244011
Slc6a6	-0.560573	0.0021	0.0456544
Osr2	-0.55832	0.0013	0.0313342
Elf4	-0.55781	0.0006	0.016949
Tfcp2l1	-0.557169	0.00155	0.0363717
A1cf	-0.549581	0.0018	0.0406604
Pde5a	-0.542053	0.0012	0.029512
Cyp4f40	-0.522958	0.0021	0.0456544
2010107E04Rik	0.512905	0.00215	0.0463626
2010003K11Rik	0.528529	0.00215	0.0463626
Erich4	0.53227	0.00205	0.0450831
Aco1	0.535725	0.0017	0.0389974
Akr7a5	0.538345	0.00195	0.0432413
Ifi30	0.539064	0.0019	0.0425581
Galm	0.542608	0.00225	0.047898
Ndufs6	0.542934	0.0013	0.0313342
Vwa8	0.543635	0.0017	0.0389974
Slc25a39	0.543987	0.0021	0.0456544
Nr1i2	0.547179	0.00135	0.0324219
Aldh3b1	0.547417	0.0018	0.0406604
Abcd1	0.548247	0.00195	0.0432413
Got2	0.548989	0.0012	0.029512
Ndufb10	0.551613	0.0012	0.029512
Prrc1	0.554599	0.00175	0.0398694
Tdp2	0.556632	0.00115	0.0285995
Abhd3	0.556811	0.00105	0.0265594
Sst	0.562396	0.0022	0.0470595
Guk1	0.564417	0.0022	0.0470595
Akr1c12	0.569069	0.00075	0.0201184
Atp5g1	0.571409	0.0023	0.0488062
Atp5l	0.572077	0.00125	0.0304602
Uqcr10	0.575079	0.0008	0.021161
Aldh1a1	0.578981	0.0015	0.0353856
Atp5e	0.581157	0.00055	0.0159428
Tmem14c	0.586997	0.00085	0.0222623
Hsd17b11	0.590941	0.0021	0.0456544
Cftr	0.591896	0.0002	0.00715323
Mrps16	0.592048	0.00155	0.0363717
Ormdl3	0.593722	0.001	0.0255865
Efna1	0.594632	0.00035	0.011114
Cd302	0.596464	0.00145	0.0344504
Gpcpd1	0.597291	0.00065	0.0181686
Ndufa4	0.598964	0.0022	0.0470595
Lamtor2	0.600013	0.00045	0.0136695
Tubb2a	0.600109	0.00205	0.0450831
Ndufb3	0.605052	0.0004	0.0124056
Ndufa12	0.606838	0.0003	0.00983128
Btnl2	0.607109	0.0007	0.019046
Hsd17b4	0.608508	0.001	0.0255865
Gstp2	0.608569	0.002	0.0441294
Clic6	0.609758	0.0022	0.0470595
Sod1	0.611142	0.00165	0.0380472
Ak2	0.611869	0.0021	0.0456544
Eci3	0.616579	0.0007	0.019046
Atp5k	0.62011	0.0004	0.0124056
Pex11a	0.623236	0.00055	0.0159428
Sec16b	0.623543	0.00025	0.00859496
Acadvl	0.628639	0.00075	0.0201184
Tyw1	0.629927	0.0022	0.0470595
Mertk	0.632651	0.0006	0.016949
Alad	0.63397	0.0007	0.019046
Tmem86a	0.634461	0.00025	0.00859496
Nfe2l2	0.634882	0.00075	0.0201184
Uqcr11	0.637221	0.00025	0.00859496
Arl5a	0.639508	0.00045	0.0136695
Ndufs5	0.64004	0.00015	0.00563771
Hopx	0.640065	0.00105	0.0265594
Aldh4a1	0.640744	0.0007	0.019046
Usmg5	0.643371	0.00035	0.011114
Aldh1a7	0.644013	0.00025	0.00859496
Mfsd7b	0.644101	0.0004	0.0124056
Ctage5	0.646474	0.00025	0.00859496
Reep6	0.646623	0.00025	0.00859496
Sdhd	0.646788	0.00195	0.0432413
Rtn4ip1	0.647533	0.00165	0.0380472
Cenpv	0.648486	0.00085	0.0222623
Gm11127	0.64919	0.0003	0.00983128
Gcat	0.649385	0.00045	0.0136695
Gal3st1	0.649836	0.0006	0.016949
Mocs2	0.650343	0.0005	0.0147833
Gpt	0.662576	0.0003	0.00983128
Cidec	0.664429	0.0007	0.019046
Yif1a	0.664652	5e-05	0.0022175
Sema7a	0.666013	0.00035	0.011114
Rhoc	0.666994	0.0006	0.016949
Tmed4	0.670641	0.0003	0.00983128
Pxdc1	0.67108	0.0001	0.00400753
Tmem86b	0.676075	0.0003	0.00983128
Rragd	0.679726	0.0001	0.00400753
Gramd3	0.680512	0.00015	0.00563771
Nipsnap1	0.68112	0.0003	0.00983128
Slc5a11	0.684821	0.00045	0.0136695
1810055G02Rik	0.685142	0.0001	0.00400753
Iglc2	0.687314	0.0006	0.016949
S100a1	0.690227	0.00055	0.0159428
Ndufc1	0.693966	0.00035	0.011114
Blnk	0.695119	0.0006	0.016949
Odc1	0.695361	5e-05	0.0022175
Fos	0.699252	0.0002	0.00715323
Mtfp1	0.700563	0.0005	0.0147833
Ehhadh	0.701308	0.0001	0.00400753
Ceacam18	0.706674	5e-05	0.0022175
Slc7a8	0.710324	0.00025	0.00859496
Isg15	0.710796	0.00035	0.011114
Fchsd2	0.711175	5e-05	0.0022175
Clec2e	0.712074	0.0003	0.00983128
Mterf2	0.717131	0.00105	0.0265594
Me1	0.718251	0.0012	0.029512
Por	0.719277	0.00015	0.00563771
Prkg2	0.719992	5e-05	0.0022175
Cyp2c68	0.720379	5e-05	0.0022175
Ankrd9	0.722803	0.00015	0.00563771
Zbtb42	0.72347	0.00225	0.047898
Ndufa1	0.723811	5e-05	0.0022175
Plin2	0.727671	0.0001	0.00400753
Slc22a1	0.729009	5e-05	0.0022175
Dusp5	0.729676	0.00025	0.00859496
Cxcl16	0.731046	0.0005	0.0147833
Bpnt1	0.733864	0.0009	0.0233421
Ero1lb	0.735333	0.0002	0.00715323
Scoc	0.735395	5e-05	0.0022175
Slc23a2	0.736161	0.0002	0.00715323
Creb3l3	0.742131	0.00075	0.0201184
Pim1	0.743741	5e-05	0.0022175
Crat	0.744361	0.00145	0.0344504
Rmdn3	0.745009	0.0001	0.00400753
Cnnm2	0.747921	0.00225	0.047898
Gchfr	0.748443	0.0002	0.00715323
Scamp5	0.749446	5e-05	0.0022175
Il33	0.75079	5e-05	0.0022175
Bche	0.751152	5e-05	0.0022175
Srebf1	0.754761	0.00055	0.0159428
Bet1	0.754844	0.0001	0.00400753
H2-Q1	0.755091	5e-05	0.0022175
Suco	0.756108	0.00185	0.0415781
Maged2	0.758051	0.0018	0.0406604
Akr1c19	0.761063	0.0001	0.00400753
Tm4sf5	0.762436	0.0007	0.019046
Gimd1	0.762637	5e-05	0.0022175
Gm10499	0.764987	5e-05	0.0022175
Creb3l2	0.765211	5e-05	0.0022175
Tspan13	0.765457	0.0001	0.00400753
Pmm1	0.766992	0.00095	0.0244011
Irs2	0.76716	5e-05	0.0022175
Bco2	0.767854	5e-05	0.0022175
Reg4	0.768412	5e-05	0.0022175
Acot13	0.76886	0.0001	0.00400753
Atp7b	0.7694	0.0001	0.00400753
Lipa	0.77398	5e-05	0.0022175
Acox2	0.774981	0.0006	0.016949
Acadl	0.775666	5e-05	0.0022175
Chchd10	0.777219	5e-05	0.0022175
Smpdl3b	0.779982	5e-05	0.0022175
Tha1	0.78155	0.0001	0.00400753
Ccbl1	0.783846	5e-05	0.0022175
Atl2	0.785079	5e-05	0.0022175
Mppe1	0.785152	0.00055	0.0159428
Vwa1	0.790365	0.00025	0.00859496
Mrps15	0.793499	5e-05	0.0022175
Igsf23	0.794362	0.00015	0.00563771
Slc47a1	0.79482	0.00035	0.011114
St3gal6	0.795078	0.00055	0.0159428
Akr1c13	0.799044	5e-05	0.0022175
Fam73a	0.800287	5e-05	0.0022175
Reg3a	0.802852	5e-05	0.0022175
Il18	0.803857	5e-05	0.0022175
Dbi	0.805678	0.0001	0.00400753
Nadk2	0.806759	0.0011	0.0275621
Tmem219	0.807936	0.0001	0.00400753
Abcc2	0.809018	0.0005	0.0147833
Ndufa5	0.809902	5e-05	0.0022175
Gstm4	0.811245	0.0007	0.019046
Ttll2	0.811271	0.0006	0.016949
Pla2g6	0.811294	5e-05	0.0022175
9030617O03Rik	0.81338	0.00025	0.00859496
1190002N15Rik	0.814666	0.0001	0.00400753
Abhd17a	0.816979	5e-05	0.0022175
Scarb1	0.819566	0.00125	0.0304602
Acaa2	0.824241	5e-05	0.0022175
Gm10116	0.824335	0.00035	0.011114
Tmem143	0.825437	0.0003	0.00983128
Chpt1	0.825859	0.00015	0.00563771
Ltb4r2	0.827183	0.00165	0.0380472
Tmem37	0.831531	5e-05	0.0022175
Gdpd2	0.831839	0.0007	0.019046
Phyh	0.832738	5e-05	0.0022175
Mdh2	0.836016	0.0023	0.0488062
Cox7a1	0.839805	5e-05	0.0022175
Nudt7	0.840368	0.0002	0.00715323
Abi3	0.840898	0.0002	0.00715323
Spg20	0.84269	5e-05	0.0022175
Snx20	0.843302	0.0001	0.00400753
BC029722	0.843523	5e-05	0.0022175
Ltb4r1	0.845014	0.0021	0.0456544
Dlat	0.848715	0.00155	0.0363717
Iyd	0.853728	0.00015	0.00563771
Vkorc1l1	0.854382	5e-05	0.0022175
Rnf186	0.856628	5e-05	0.0022175
Gm3839	0.857256	0.0005	0.0147833
Casp3	0.859014	5e-05	0.0022175
Chgb	0.861617	5e-05	0.0022175
Ahcyl1	0.865959	5e-05	0.0022175
1600014C10Rik	0.867811	5e-05	0.0022175
Gm9992	0.872234	5e-05	0.0022175
Akr1b7	0.875934	5e-05	0.0022175
Cat	0.876795	0.0001	0.00400753
Cyr61	0.876956	0.0012	0.029512
Gm6472	0.878228	5e-05	0.0022175
Tmem139	0.88104	5e-05	0.0022175
Gm42764	0.88514	0.0016	0.0373474
Acy3	0.888519	5e-05	0.0022175
Igkv4-59	0.888983	0.0003	0.00983128
Kcnk10	0.895424	0.00215	0.0463626
Gpr155	0.897587	0.00115	0.0285995
Nat8	0.897933	5e-05	0.0022175
Cd36	0.901525	5e-05	0.0022175
Dhrs4	0.901764	5e-05	0.0022175
Ugt2a3	0.919683	5e-05	0.0022175
Rnase1	0.923015	5e-05	0.0022175
Gata4	0.935349	5e-05	0.0022175
Cnpy1	0.937132	0.00015	0.00563771
Sec14l2	0.937238	5e-05	0.0022175
Scarf1	0.937351	0.00045	0.0136695
Ttc39c	0.937504	5e-05	0.0022175
Galk1	0.938058	5e-05	0.0022175
Trim38	0.961593	0.0002	0.00715323
1810058I24Rik	0.969877	5e-05	0.0022175
Cep85	0.971806	5e-05	0.0022175
Khk	0.974919	0.00045	0.0136695
Cdr2	0.975279	5e-05	0.0022175
Gpx4	0.976624	5e-05	0.0022175
Wdfy1	0.977297	0.0001	0.00400753
Arl14	0.984915	5e-05	0.0022175
9130230L23Rik	0.990342	0.00015	0.00563771
Ube2l6	0.996659	5e-05	0.0022175
Ighv8-5	1.00504	5e-05	0.0022175
Cml5	1.00726	5e-05	0.0022175
Apol9a	1.00775	5e-05	0.0022175
Slc4a7	1.01525	5e-05	0.0022175
Tph1	1.02006	0.0003	0.00983128
Slc35c2	1.02373	5e-05	0.0022175
Ddc	1.03153	5e-05	0.0022175
Grhpr	1.03669	5e-05	0.0022175
Slc37a4	1.0367	5e-05	0.0022175
Tm4sf4	1.03765	5e-05	0.0022175
Hlf	1.04227	0.00065	0.0181686
Lpgat1	1.04962	5e-05	0.0022175
Cyp2d22	1.05228	5e-05	0.0022175
Cyp2c65	1.05232	5e-05	0.0022175
Wnt4	1.05274	0.0001	0.00400753
Gm26767	1.0634	0.0002	0.00715323
Guca2b	1.06477	0.00015	0.00563771
Ada	1.07053	0.0002	0.00715323
Fam134b	1.07119	5e-05	0.0022175
Tmem135	1.07259	5e-05	0.0022175
Bmp1	1.07495	5e-05	0.0022175
Ighv1-75	1.07991	0.0008	0.021161
Rtp4	1.07998	5e-05	0.0022175
Cyp3a25	1.08201	5e-05	0.0022175
Agpat3	1.08454	5e-05	0.0022175
Nmnat3	1.08514	0.00015	0.00563771
Kctd14	1.08708	0.00015	0.00563771
Abcc6	1.0974	5e-05	0.0022175
Aldoc	1.10546	5e-05	0.0022175
Tmem263	1.11394	5e-05	0.0022175
Prap1	1.11436	5e-05	0.0022175
Sectm1a	1.11467	0.00215	0.0463626
Hsd17b6	1.11496	5e-05	0.0022175
Sec24d	1.11943	5e-05	0.0022175
Ppa1	1.12517	5e-05	0.0022175
Unc93a	1.1282	5e-05	0.0022175
Cgref1	1.12988	5e-05	0.0022175
Smlr1	1.13343	5e-05	0.0022175
Sec22c	1.13486	5e-05	0.0022175
H2-Bl	1.14351	5e-05	0.0022175
Gde1	1.14676	5e-05	0.0022175
Arg2	1.14681	0.00035	0.011114
Osbpl1a	1.15375	5e-05	0.0022175
Pcsk4	1.15381	0.0003	0.00983128
Slc25a45	1.15599	5e-05	0.0022175
4933404O12Rik	1.15687	0.00015	0.00563771
Fam169b	1.16455	0.00165	0.0380472
Fbln1	1.17002	5e-05	0.0022175
Paqr7	1.17254	5e-05	0.0022175
Odf3b	1.17589	5e-05	0.0022175
Cbr1	1.22015	5e-05	0.0022175
Ccl20	1.22023	0.00025	0.00859496
Slc35e3	1.22081	5e-05	0.0022175
Igkv1-117	1.22271	5e-05	0.0022175
Ighv7-3	1.23135	5e-05	0.0022175
Gsta4	1.23194	5e-05	0.0022175
Igkv8-27	1.25458	5e-05	0.0022175
Rmdn2	1.27145	0.00065	0.0181686
Gm36945	1.27355	0.002	0.0441294
Ap1s3	1.27439	5e-05	0.0022175
Egr1	1.28329	5e-05	0.0022175
Cyb5r3	1.28404	5e-05	0.0022175
Igkv5-48	1.28491	5e-05	0.0022175
Ighv1-58	1.29043	0.0001	0.00400753
Pdzd2	1.29062	5e-05	0.0022175
Bin1	1.29358	5e-05	0.0022175
Slc2a2	1.30553	0.0001	0.00400753
Dgat2	1.30652	5e-05	0.0022175
Pck1	1.31838	5e-05	0.0022175
Ptafr	1.32436	5e-05	0.0022175
Cda	1.33479	5e-05	0.0022175
Igkv8-24	1.34103	5e-05	0.0022175
Tnfsf13os	1.34616	0.0013	0.0313342
Pgrmc2	1.34785	5e-05	0.0022175
Ighv3-6	1.35213	5e-05	0.0022175
Ms4a10	1.35733	5e-05	0.0022175
Efr3b	1.36268	5e-05	0.0022175
Ighv1-19	1.37289	5e-05	0.0022175
Lct	1.3797	5e-05	0.0022175
Gstk1	1.38673	5e-05	0.0022175
Igkv4-68	1.38741	5e-05	0.0022175
Treh	1.39126	5e-05	0.0022175
Igkv3-5	1.39295	0.00095	0.0244011
G6pc	1.39335	5e-05	0.0022175
Igkv3-12	1.39357	5e-05	0.0022175
Plekhf1	1.4031	5e-05	0.0022175
Slc2a7	1.40532	5e-05	0.0022175
Dao	1.4162	5e-05	0.0022175
Gm9994	1.42307	5e-05	0.0022175
Fam13a	1.43619	5e-05	0.0022175
Sept8	1.44182	5e-05	0.0022175
Enpp3	1.45462	5e-05	0.0022175
Sp5	1.45603	5e-05	0.0022175
Tsku	1.45677	5e-05	0.0022175
Fbp1	1.46576	5e-05	0.0022175
Apol9b	1.50942	5e-05	0.0022175
Cyp2c44	1.5284	5e-05	0.0022175
2210019I11Rik	1.5286	0.0001	0.00400753
Slc16a6	1.53133	0.0002	0.00715323
Ighv1-74	1.53272	0.00045	0.0136695
Cyp2d26	1.54083	5e-05	0.0022175
Retsat	1.5427	5e-05	0.0022175
Gstt1	1.54643	5e-05	0.0022175
Adora2b	1.54731	5e-05	0.0022175
Rec8	1.54899	5e-05	0.0022175
Prrx1	1.62146	5e-05	0.0022175
Mfsd2a	1.62221	5e-05	0.0022175
Rtn4rl1	1.63877	5e-05	0.0022175
Rdh7	1.66366	5e-05	0.0022175
Casp6	1.67528	5e-05	0.0022175
Hsd17b13	1.67973	5e-05	0.0022175
Rab30	1.70028	5e-05	0.0022175
Ckb	1.72144	5e-05	0.0022175
Cck	1.7218	5e-05	0.0022175
Aadac	1.72817	5e-05	0.0022175
Vwce	1.73164	5e-05	0.0022175
Agmat	1.74865	5e-05	0.0022175
Ighv2-9-1	1.75523	5e-05	0.0022175
Cyp2b10	1.75874	5e-05	0.0022175
Slc28a1	1.76954	5e-05	0.0022175
Apoc3	1.78057	5e-05	0.0022175
Adh6a	1.78736	5e-05	0.0022175
Gm13657	1.79037	0.00015	0.00563771
Gpr157	1.80413	5e-05	0.0022175
Ephx2	1.80777	5e-05	0.0022175
Gip	1.82656	5e-05	0.0022175
Iglv2	1.85607	5e-05	0.0022175
Prdm16	1.86124	0.00015	0.00563771
Gstm3	1.87565	5e-05	0.0022175
Car2	1.90578	5e-05	0.0022175
Slc27a2	1.91321	5e-05	0.0022175
Ccdc114	1.91718	5e-05	0.0022175
Gsta1	1.91979	5e-05	0.0022175
Gm10639	1.93505	5e-05	0.0022175
Igkv14-100	1.95084	5e-05	0.0022175
Rbp2	1.95099	0.00075	0.0201184
Cyp2c66	1.99474	5e-05	0.0022175
Ltc4s	2.02756	0.0018	0.0406604
Gstm7	2.03023	5e-05	0.0022175
Ighv7-1	2.04374	5e-05	0.0022175
Ighv5-4	2.04394	5e-05	0.0022175
Adh4	2.05181	5e-05	0.0022175
Ppm1j	2.06559	5e-05	0.0022175
Ighv1-52	2.07122	5e-05	0.0022175
Fam213a	2.09085	5e-05	0.0022175
Rhobtb3	2.10666	5e-05	0.0022175
Papss2	2.12389	5e-05	0.0022175
Pbld2	2.12944	5e-05	0.0022175
Ghrl	2.15956	5e-05	0.0022175
Gm7993	2.17588	5e-05	0.0022175
Dhrs1	2.19177	5e-05	0.0022175
Kcns3	2.21707	5e-05	0.0022175
BC089597	2.23063	5e-05	0.0022175
Foxq1	2.24298	5e-05	0.0022175
Ighv10-1	2.25615	5e-05	0.0022175
Pdk4	2.25626	5e-05	0.0022175
Igkv4-74	2.28815	5e-05	0.0022175
Cyp3a11	2.31173	5e-05	0.0022175
Gm44386	2.32615	5e-05	0.0022175
Ccl24	2.35417	5e-05	0.0022175
Leap2	2.35958	5e-05	0.0022175
Dnah2	2.39038	5e-05	0.0022175
Slc4a5	2.39993	5e-05	0.0022175
Gkn3	2.41167	0.0002	0.00715323
Ambp	2.42658	0.00015	0.00563771
Ces2g	2.44169	5e-05	0.0022175
Apoc2	2.44854	5e-05	0.0022175
Igkv4-61	2.46376	5e-05	0.0022175
2210407C18Rik	2.46459	5e-05	0.0022175
Apoa2	2.46925	0.0002	0.00715323
Slc19a3	2.47014	5e-05	0.0022175
Gstm6	2.53329	5e-05	0.0022175
Acaa1b	2.54203	5e-05	0.0022175
Slc46a1	2.61249	5e-05	0.0022175
Fabp1	2.61797	5e-05	0.0022175
Cml2	2.62101	5e-05	0.0022175
Igkv19-93	2.64066	5e-05	0.0022175
Gpr151	2.7045	5e-05	0.0022175
Arsg	2.72939	0.0018	0.0406604
Adh1	2.90625	5e-05	0.0022175
Akp3	2.97854	5e-05	0.0022175
H2-Q10	3.14084	5e-05	0.0022175
Mcoln3	3.16427	5e-05	0.0022175
Igkv4-86	3.21934	5e-05	0.0022175
Afp	3.3609	5e-05	0.0022175
Ighv5-12	3.5861	0.0006	0.016949
Cym	3.92255	5e-05	0.0022175
Igkv4-80	4.07127	5e-05	0.0022175
Reg1	4.37405	5e-05	0.0022175
Onecut2	5.02137	5e-05	0.0022175
Gm766	5.34375	5e-05	0.0022175
Gkn2	#NUM!	5e-05	0.0022175
Gm37450	#DIV/0!	0.00025	0.00859496
Igkv4-73	#DIV/0!	5e-05	0.0022175
